# Supplementary material for: Induced dipole moments in amorphous ZnCdS catalysts facilitate photocatalytic H2 evolution
Source: Nat Commun. 2024 Mar 23;15:2600. doi: 10.1038/s41467-024-47022-z (PMC10960824; doi:10.1038/s41467-024-47022-z)
Supplement: Supplementary file 9 — Source Data [file 41467_2024_47022_MOESM9_ESM.xlsx]

## Sheet: Fig. 1e
Calculated dipole moments
Fig. 1e
		CZCS		AZCS
	X	31.7301	X	-80.5769
	Y	-27.4791	Y	-153.802
	Z	-87.852	Z	197.006

## Sheet: Fig. 2o
XRD patterns
Figure 2o
				CZCS		AZCS
			2θ(°)	Intensity (a.u.)	2θ(°)	Intensity (a.u.)
			5.0001	13	5.0001	128.19
			5.02987	13	5.01956	63.302
			5.05964	18	5.03902	21.9526
			5.0894	0	5.05849	1.41633
			5.11917	0	5.07795	9.99429
			5.14894	0	5.09741	32.2082
			5.17871	0	5.11687	19.2433
			5.20848	0	5.13633	11.2065
			5.23824	0	5.15579	23.0841
			5.26801	0	5.17525	43.7012
			5.29778	0	5.19472	25.5575
			5.32755	0	5.21418	1.92
			5.35732	10	5.23364	-4.68735
			5.38708	20	5.2531	6.43592
			5.41685	3	5.27256	10.6335
			5.44662	32	5.29202	2.96082
			5.47639	19	5.31148	-2.35592
			5.50616	0	5.33095	16.4008
			5.53592	10	5.35041	52.2922
			5.56569	0	5.36987	71.9126
			5.59546	1	5.38933	50.9175
			5.62523	5	5.40879	30.982
			5.65499	25	5.42825	34.9935
			5.68476	0	5.44772	57.7004
			5.71453	0	5.46718	46.3633
			5.7443	19	5.48664	15.3478
			5.77407	5	5.5061	-0.16653
			5.80383	14	5.52556	11.0906
			5.8336	0	5.54502	20.431
			5.86337	11	5.56448	4.01633
			5.89314	0	5.58395	5.66612
			5.92291	0	5.60341	26.6914
			5.95267	7	5.62287	53.898
			5.98244	1	5.64233	37.9004
			6.01221	0	5.66179	21.1722
			6.04198	15	5.68125	10.0824
			6.07175	0	5.70071	13.6931
			6.10151	12	5.72018	7.26694
			6.13128	20	5.73964	5.58041
			6.16105	10	5.7591	6.51184
			6.19082	3	5.77856	7.81224
			6.22059	17	5.79802	4.75102
			6.25035	13	5.81748	18.1053
			6.28012	25	5.83695	43.582
			6.30989	4	5.85641	50.3453
			6.33966	13	5.87587	22.8098
			6.36943	0	5.89533	0.0098
			6.39919	19	5.91479	-5.34122
			6.42896	6	5.93425	-1.42286
			6.45873	24	5.95371	8.81143
			6.4885	39	5.97318	26.5388
			6.51827	10	5.99264	27.1698
			6.54803	6	6.0121	17.6351
			6.5778	0	6.03156	8.83102
			6.60757	5	6.05102	33.5739
			6.63734	17	6.07048	59.9192
			6.6671	1	6.08994	71.1437
			6.69687	9	6.10941	37.9518
			6.72664	8	6.12887	29.6841
			6.75641	5	6.14833	34.9633
			6.78618	2	6.16779	48.1494
			6.81594	11	6.18725	46.751
			6.84571	2	6.20671	52.1527
			6.87548	9	6.22618	29.4539
			6.90525	0	6.24564	5.04
			6.93502	0	6.2651	-5.41061
			6.96478	9	6.28456	5.65714
			6.99455	0	6.30402	11.0057
			7.02432	16	6.32348	14.4849
			7.05409	20	6.34294	11.9804
			7.08386	0	6.36241	6.30449
			7.11362	9	6.38187	10.7371
			7.14339	19	6.40133	22.4033
			7.17316	14	6.42079	32.3274
			7.20293	0	6.44025	18.5314
			7.2327	9	6.45971	3.8498
			7.26246	0	6.47918	-3.1151
			7.29223	0	6.49864	0.5951
			7.322	0	6.5181	-0.17633
			7.35177	13	6.53756	0.30857
			7.38154	1	6.55702	-2.09388
			7.4113	10	6.57648	-0.01469
			7.44107	0	6.59594	9.79347
			7.47084	19	6.61541	27.0343
			7.50061	0	6.63487	32.8286
			7.53038	21	6.65433	26.2057
			7.56014	3	6.67379	10.8106
			7.58991	5	6.69325	1.92245
			7.61968	1	6.71271	-3.08816
			7.64945	0	6.73217	0.84245
			7.67921	0	6.75164	7.26122
			7.70898	12	6.7711	14.3224
			7.73875	0	6.79056	6.28898
			7.76852	16	6.81002	6.93714
			7.79829	0	6.82948	17.28
			7.82805	0	6.84894	30.1086
			7.85782	0	6.8684	16.4376
			7.88759	0	6.88787	0.73959
			7.91736	21	6.90733	-2.76245
			7.94713	12	6.92679	7.03102
			7.97689	0	6.94625	11.6571
			8.00666	0	6.96571	6.58286
			8.03643	16	6.98517	0.82286
			8.0662	0	7.00464	-1.41061
			8.09597	0	7.0241	0.17633
			8.12573	0	7.04356	0
			8.1555	0	7.06302	0
			8.18527	1	7.08248	0
			8.21504	4	7.10194	0.21306
			8.2448	0	7.1214	-1.70449
			8.27457	32	7.14087	0.99429
			8.30434	0	7.16033	7.95429
			8.33411	15	7.17979	14.6661
			8.36388	0	7.19925	3.31102
			8.39364	5	7.21871	3.70286
			8.42341	0	7.23817	19.9641
			8.45318	0	7.25764	38.5845
			8.48295	0	7.2771	21.6686
			8.51272	21	7.29656	2.70857
			8.54248	5	7.31602	-4.64327
			8.57225	0	7.33548	0.75673
			8.60202	14	7.35494	-1.41061
			8.63179	0	7.3744	0.82286
			8.66156	4	7.39387	6.58286
			8.69132	17	7.41333	12.0245
			8.72109	0	7.43279	3.94531
			8.75086	0	7.45225	0.12735
			8.78063	3	7.47171	13.8931
			8.8104	0	7.49117	34.569
			8.84016	21	7.51063	31.8408
			8.86993	0	7.5301	21.36
			8.8997	17	7.54956	23.0629
			8.92947	0	7.56902	26.0914
			8.95924	13	7.58848	11.6057
			8.989	11	7.60794	5.59347
			9.01877	15	7.6274	16.0702
			9.04854	0	7.64687	24.3739
			9.07831	0	7.66633	11.6792
			9.10808	1	7.68579	0.53388
			9.13784	8	7.70525	-3.46041
			9.16761	40	7.72471	4.26286
			9.19738	0	7.74417	7.58122
			9.22715	0	7.76363	19.6816
			9.25691	0	7.7831	26.1894
			9.28668	0	7.80256	36.7878
			9.31645	14	7.82202	25.5061
			9.34622	4	7.84148	21.3208
			9.37599	41	7.86094	15.4825
			9.40575	0	7.8804	14.751
			9.43552	3	7.89986	8.63755
			9.46529	4	7.91933	16.9249
			9.49506	0	7.93879	31.7967
			9.52483	3	7.95825	37.182
			9.55459	16	7.97771	38.6196
			9.58436	29	7.99717	34.818
			9.61413	6	8.01663	22.5314
			9.6439	12	8.0361	10.4375
			9.67367	10	8.05556	4.89306
			9.70343	0	8.07502	14.849
			9.7332	0	8.09448	32.5861
			9.76297	23	8.11394	48.6963
			9.79274	17	8.1334	44.2294
			9.82251	0	8.15286	31.2906
			9.85227	12	8.17233	31.7339
			9.88204	0	8.19179	27.7494
			9.91181	8	8.21125	21.8424
			9.94158	0	8.23071	13.4988
			9.97135	17	8.25017	16.4441
			10.0011	0	8.26963	17.0457
			10.0309	0	8.2891	21.8743
			10.0607	11	8.30856	28.1437
			10.0904	8	8.32802	23.4229
			10.1202	0	8.34748	9.5902
			10.15	9	8.36694	-3.44816
			10.1797	17	8.3864	0.18367
			10.2095	0	8.40586	6.30367
			10.2393	28	8.42533	16.7878
			10.269	1	8.44479	22.5796
			10.2988	56	8.46425	33.418
			10.3286	0	8.48371	30.3241
			10.3583	0	8.50317	25.9535
			10.3881	0	8.52263	25.2718
			10.4179	0	8.54209	50.6229
			10.4476	0	8.56156	68.6996
			10.4774	17	8.58102	58.6922
			10.5072	6	8.60048	19.7706
			10.5369	20	8.61994	3.42204
			10.5667	0	8.6394	16.6555
			10.5965	17	8.65886	46.3265
			10.6262	19	8.67833	55.1494
			10.656	27	8.69779	40.8139
			10.6858	0	8.71725	14.7927
			10.7155	16	8.73671	11.4955
			10.7453	0	8.75617	27.2996
			10.7751	33	8.77563	52.5706
			10.8049	0	8.79509	71.3804
			10.8346	31	8.81456	85.382
			10.8644	0	8.83402	72.1102
			10.8941	0	8.85348	57.7559
			10.9239	0	8.87294	40.9543
			10.9537	23	8.8924	37.2171
			10.9834	0	8.91186	22.5159
			11.0132	0	8.93132	36.0139
			11.043	9	8.95079	47.3192
			11.0728	0	8.97025	56.9951
			11.1025	36	8.98971	40.4694
			11.1323	3	9.00917	27.8147
			11.1621	9	9.02863	19.2571
			11.1918	9	9.04809	25.0188
			11.2216	10	9.06755	39.0408
			11.2514	6	9.08702	37.4229
			11.2811	0	9.10648	29.2653
			11.3109	0	9.12594	9.13959
			11.3407	0	9.1454	2.5249
			11.3704	9	9.16486	-3.62449
			11.4002	0	9.18432	16.8767
			11.43	3	9.20379	39.8857
			11.4597	0	9.22325	51.6914
			11.4895	26	9.24271	25.6163
			11.5193	0	9.26217	1.63592
			11.549	0	9.28163	-6.37714
			11.5788	7	9.30109	4.94449
			11.6086	0	9.32056	11.4416
			11.6384	0	9.34002	14.8947
			11.6681	7	9.35948	9.21796
			11.6979	8	9.37894	16.3208
			11.7277	0	9.3984	31.5837
			11.7574	2	9.41786	41.1461
			11.7872	0	9.43732	18.4359
			11.817	0	9.45679	7.78286
			11.8467	0	9.47625	18.2808
			11.8765	0	9.49571	38.7429
			11.9063	0	9.51517	25.4302
			11.936	0	9.53463	10.4204
			11.9658	32	9.55409	-2.8849
			11.9956	0	9.57355	5.08735
			12.0253	0	9.59302	16.6727
			12.0551	0	9.61248	29.4637
			12.0849	28	9.63194	16.1118
			12.1146	0	9.6514	-1.38367
			12.1444	0	9.67086	1.50367
			12.1742	0	9.69032	22.2204
			12.2039	0	9.70979	35.2841
			12.2337	0	9.72925	21.8702
			12.2635	0	9.74871	10.3722
			12.2932	0	9.76817	6.63918
			12.323	0	9.78763	7.08163
			12.3528	0	9.80709	5.01796
			12.3826	0	9.82655	19.7486
			12.4123	0	9.84602	38.1543
			12.4421	4	9.86548	31.1216
			12.4718	0	9.88494	14.5004
			12.5016	0	9.9044	11.9608
			12.5314	1	9.92386	19.9706
			12.5612	0	9.94332	6.66122
			12.5909	0	9.96278	5.98612
			12.6207	0	9.98225	26.4122
			12.6505	0	10.0017	49.1943
			12.6802	0	10.0212	24.7053
			12.71	0	10.0406	5.43918
			12.7398	0	10.0601	10.7437
			12.7695	0	10.0795	31.0849
			12.7993	13	10.099	20.8237
			12.8291	0	10.1185	4.32
			12.8588	0	10.1379	-2.36327
			12.8886	0	10.1574	2.95102
			12.9184	17	10.1769	3.49143
			12.9481	5	10.1963	4.39102
			12.9779	6	10.2158	7.90041
			13.0077	0	10.2352	13.2882
			13.0374	27	10.2547	19.5747
			13.0672	0	10.2742	32.8286
			13.097	0	10.2936	36.7804
			13.1267	10	10.3131	21.3992
			13.1565	0	10.3325	0.61224
			13.1863	0	10.352	-5.48327
			13.216	21	10.3715	13.2539
			13.2458	0	10.3909	38.6947
			13.2756	7	10.4104	44.9714
			13.3054	0	10.4299	20.5714
			13.3351	18	10.4493	0.04898
			13.3649	18	10.4688	-3.82041
			13.3947	0	10.4883	0.67592
			13.4244	3	10.5077	-1.29306
			13.4542	1	10.5272	0.75429
			13.484	0	10.5466	6.03429
			13.5137	21	10.5661	10.6857
			13.5435	0	10.5855	6.21796
			13.5733	23	10.605	-0.43592
			13.603	0	10.6245	-2.5151
			13.6328	19	10.6439	7.08735
			13.6626	2	10.6634	23.2857
			13.6923	13	10.6829	31.0743
			13.7221	21	10.7023	21.7812
			13.7519	0	10.7218	3.18367
			13.7816	1	10.7412	0.20082
			13.8114	25	10.7607	9.68816
			13.8412	0	10.7802	17.8302
			13.8709	0	10.7996	15.4457
			13.9007	37	10.8191	22.0645
			13.9305	47	10.8385	44.0131
			13.9603	21	10.858	57.9355
			13.99	12	10.8775	47.5322
			14.0198	3	10.8969	17.5224
			14.0495	0	10.9164	-0.05878
			14.0793	8	10.9359	-3.70286
			14.1091	14	10.9553	0.63184
			14.1388	23	10.9748	-0.80082
			14.1686	0	10.9942	-1.00408
			14.1984	17	11.0137	5.7649
			14.2282	26	11.0332	14.2522
			14.2579	0	11.0526	18.6
			14.2877	13	11.0721	14.9388
			14.3175	13	11.0915	8.7698
			14.3472	25	11.111	5.83592
			14.377	1	11.1305	15.3257
			14.4068	20	11.1499	27.4792
			14.4365	8	11.1694	22.5788
			14.4663	28	11.1889	3.49224
			14.4961	0	11.2083	0.39265
			14.5258	2	11.2278	10.2906
			14.5556	0	11.2472	29.4049
			14.5854	22	11.2667	35.6196
			14.6151	0	11.2862	36.2033
			14.6449	0	11.3056	17.329
			14.6747	12	11.3251	8.23347
			14.7044	34	11.3445	5.49714
			14.7342	19	11.364	6.01469
			14.764	2	11.3835	0.68571
			14.7937	6	11.4029	-1.17551
			14.8235	9	11.4224	0.19837
			14.8533	0	11.4419	-0.41143
			14.8831	0	11.4613	0.24
			14.9128	8	11.4808	2.62531
			14.9426	24	11.5002	-2.24245
			14.9724	0	11.5197	5.21143
			15.0021	0	11.5392	26.7918
			15.0319	24	11.5586	44.4539
			15.0617	14	11.5781	27.4114
			15.0914	0	11.5976	12.1004
			15.1212	0	11.617	4.28571
			15.151	26	11.6365	11.6425
			15.1807	0	11.6559	22.6971
			15.2105	0	11.6754	36.7184
			15.2403	0	11.6949	21.1249
			15.27	0	11.7143	2.28245
			15.2998	0	11.7338	0.05633
			15.3296	0	11.7532	12.2841
			15.3593	51	11.7727	9.47102
			15.3891	0	11.7922	7.7902
			15.4189	0	11.8116	14.1053
			15.4486	0	11.8311	21.9837
			15.4784	0	11.8506	12.8082
			15.5082	6	11.87	-1.8898
			15.538	20	11.8895	1.39347
			15.5677	33	11.9089	19.5175
			15.5975	0	11.9284	32.8784
			15.6273	14	11.9479	21.9184
			15.657	17	11.9673	5.93796
			15.6868	0	11.9868	1.86612
			15.7166	0	12.0062	12.7249
			15.7463	0	12.0257	22.6571
			15.7761	0	12.0452	18.2057
			15.8059	0	12.0646	11.1118
			15.8356	20	12.0841	0.31837
			15.8654	0	12.1036	1.91265
			15.8952	14	12.123	9.23755
			15.9249	16	12.1425	19.7567
			15.9547	0	12.1619	13.0629
			15.9845	9	12.1814	3.23755
			16.0142	0	12.2009	-4.54041
			16.044	5	12.2203	1.3102
			16.0738	0	12.2398	12.1812
			16.1035	0	12.2592	22.2286
			16.1333	0	12.2787	10.8212
			16.1631	16	12.2982	1.94694
			16.1928	0	12.3176	6.70041
			16.2226	31	12.3371	31.0825
			16.2524	0	12.3566	45.329
			16.2822	0	12.376	45.2163
			16.3119	2	12.3955	19.7322
			16.3417	17	12.4149	6.82041
			16.3714	0	12.4344	13.5649
			16.4012	11	12.4539	26.6931
			16.431	7	12.4733	15.1102
			16.4608	15	12.4928	12.4857
			16.4905	3	12.5122	23.9812
			16.5203	13	12.5317	27.3584
			16.5501	0	12.5512	13.6016
			16.5798	0	12.5706	12.1396
			16.6096	0	12.5901	22.3633
			16.6394	18	12.6096	18.6245
			16.6691	0	12.629	1.64082
			16.6989	0	12.6485	-1.31265
			16.7287	20	12.6679	15.5951
			16.7584	9	12.6874	32.409
			16.7882	10	12.7069	22.6335
			16.818	9	12.7263	7.71429
			16.8477	19	12.7458	4.27837
			16.8775	10	12.7652	10.982
			16.9073	0	12.7847	5.56163
			16.937	17	12.8042	4.78776
			16.9668	42	12.8236	13.1665
			16.9966	5	12.8431	25.889
			17.0263	9	12.8626	25.2139
			17.0561	14	12.882	18.1225
			17.0859	6	12.9015	5.14776
			17.1156	27	12.9209	5.2498
			17.1454	2	12.9404	18.9608
			17.1752	0	12.9599	35.2686
			17.205	25	12.9793	30.5665
			17.2347	0	12.9988	13.5967
			17.2645	0	13.0182	-2.39755
			17.2943	31	13.0377	9.81796
			17.324	18	13.0572	39.7951
			17.3538	12	13.0766	57.978
			17.3836	0	13.0961	29.1975
			17.4133	5	13.1156	8.07673
			17.4431	19	13.135	14.6824
			17.4729	9	13.1545	27.6759
			17.5026	0	13.1739	18.7078
			17.5324	8	13.1934	19.609
			17.5622	16	13.2129	26.5845
			17.5919	16	13.2323	20.7951
			17.6217	0	13.2518	13.702
			17.6515	16	13.2712	16.0906
			17.6812	9	13.2907	14.2465
			17.711	25	13.3102	1.36653
			17.7408	0	13.3296	0.1298
			17.7705	1	13.3491	10.6016
			17.8003	33	13.3686	33.7355
			17.8301	15	13.388	47.0996
			17.8599	10	13.4075	49.658
			17.8896	0	13.4269	35.1641
			17.9194	3	13.4464	36.4171
			17.9491	21	13.4658	39.1012
			17.9789	36	13.4853	32.062
			18.0087	0	13.5048	8.25551
			18.0385	12	13.5242	-3.20327
			18.0682	17	13.5437	7.8
			18.098	9	13.5632	28.68
			18.1278	20	13.5826	32.3739
			18.1575	32	13.6021	16.0163
			18.1873	16	13.6215	10.3053
			18.2171	27	13.641	21.7029
			18.2468	39	13.6605	23.9682
			18.2766	0	13.6799	10.3322
			18.3064	0	13.6994	14.4269
			18.3361	0	13.7188	31.6498
			18.3659	0	13.7383	39.7861
			18.3957	22	13.7578	37.2278
			18.4254	8	13.7772	38.8612
			18.4552	10	13.7967	33.3535
			18.485	11	13.8162	21.1029
			18.5147	9	13.8356	9.61796
			18.5445	0	13.8551	8.70122
			18.5743	0	13.8745	15.7714
			18.6041	30	13.894	23.1478
			18.6338	22	13.9135	17.9535
			18.6636	0	13.9329	15.1429
			18.6933	0	13.9524	17.6784
			18.7231	14	13.9718	14.2743
			18.7529	14	13.9913	3.10531
			18.7827	33	14.0108	6.87184
			18.8124	1	14.0302	20.969
			18.8422	0	14.0497	22.5926
			18.872	47	14.0692	10.9616
			18.9017	7	14.0886	1.69469
			18.9315	0	14.1081	6.92571
			18.9613	7	14.1275	12.4751
			18.991	16	14.147	19.1535
			19.0208	0	14.1665	16.222
			19.0506	17	14.1859	16.4988
			19.0803	9	14.2054	11.0694
			19.1101	1	14.2248	7.19918
			19.1399	0	14.2443	4.28571
			19.1696	28	14.2638	11.6571
			19.1994	0	14.2832	18.498
			19.2292	1	14.3027	11.6449
			19.2589	9	14.3222	2.57061
			19.2887	21	14.3416	-3.62449
			19.3185	17	14.3611	1.42531
			19.3482	0	14.3805	8.38531
			19.378	2	14.4	15.2775
			19.4078	29	14.4195	6.85714
			19.4376	2	14.4389	2.02286
			19.4673	0	14.4584	5.85796
			19.4971	19	14.4779	13.8278
			19.5268	19	14.4973	7.98122
			19.5566	0	14.5168	-1.4498
			19.5864	0	14.5362	0.08327
			19.6162	12	14.5557	8.97551
			19.6459	27	14.5752	20.5412
			19.6757	0	14.5946	24.0563
			19.7055	0	14.6141	25.1869
			19.7352	3	14.6335	17.0669
			19.765	0	14.653	15.4237
			19.7948	0	14.6725	13.7886
			19.8245	11	14.6919	17.8073
			19.8543	15	14.7114	22.5282
			19.8841	11	14.7309	26.9445
			19.9138	10	14.7503	13.3543
			19.9436	0	14.7698	13.1804
			19.9734	10	14.7892	29.5118
			20.0031	15	14.8087	40.311
			20.0329	0	14.8282	18.6514
			20.0627	0	14.8476	0.31347
			20.0924	5	14.8671	-3.52653
			20.1222	0	14.8865	0.50694
			20.152	0	14.906	-0.29388
			20.1818	2	14.9255	0.44327
			20.2115	0	14.9449	-0.70776
			20.2413	13	14.9644	2.93306
			20.271	21	14.9839	11.9657
			20.3008	0	15.0033	21.7894
			20.3306	0	15.0228	15.8678
			20.3604	11	15.0422	2.48571
			20.3901	0	15.0617	2.89959
			20.4199	0	15.0812	17.8816
			20.4497	0	15.1006	24.8245
			20.4794	0	15.1201	13.92
			20.5092	15	15.1395	6.17633
			20.539	22	15.159	6.54694
			20.5687	41	15.1785	5.55673
			20.5985	0	15.1979	0.7249
			20.6283	0	15.2174	-1.66041
			20.658	14	15.2369	0.31347
			20.6878	0	15.2563	1.47918
			20.7176	22	15.2758	7.36
			20.7473	0	15.2952	12.9992
			20.7771	16	15.3147	10.3698
			20.8069	0	15.3342	7.79755
			20.8366	0	15.3536	19.2294
			20.8664	0	15.3731	35.2188
			20.8962	43	15.3925	24.5518
			20.9259	0	15.412	6.99673
			20.9557	23	15.4315	3.92327
			20.9855	0	15.4509	16.0286
			21.0153	0	15.4704	14.982
			21.045	0	15.4899	8.52
			21.0748	57	15.5093	3.08082
			21.1045	0	15.5288	1.36408
			21.1343	0	15.5482	2.02041
			21.1641	0	15.5677	6.87673
			21.1939	17	15.5872	11.1282
			21.2236	0	15.6066	6.7298
			21.2534	6	15.6261	1.64571
			21.2832	19	15.6455	0.15673
			21.3129	0	15.665	0.22041
			21.3427	11	15.6845	-0.20571
			21.3725	4	15.7039	4.52082
			21.4022	3	15.7234	10.3249
			21.432	0	15.7429	11.7249
			21.4618	0	15.7623	5.54939
			21.4915	15	15.7818	8.02204
			21.5213	0	15.8012	14.8531
			21.5511	0	15.8207	22.582
			21.5808	9	15.8402	14.6743
			21.6106	0	15.8596	8.08571
			21.6404	0	15.8791	2.3151
			21.6701	17	15.8985	1.8049
			21.6999	0	15.918	-0.09796
			21.7297	0	15.9375	-3.22531
			21.7595	24	15.9569	0.18612
			21.7892	41	15.9764	16.3886
			21.819	3	15.9959	35.4286
			21.8487	3	16.0153	29.9314
			21.8785	0	16.0348	10.1486
			21.9083	0	16.0542	-2.13061
			21.9381	0	16.0737	-1.77796
			21.9678	0	16.0932	-4.21714
			21.9976	0	16.1126	7.88571
			22.0274	0	16.1321	32.3902
			22.0571	0	16.1515	46.2384
			22.0869	0	16.171	24.6122
			22.1167	0	16.1905	3.02694
			22.1464	20	16.2099	-0.41959
			22.1762	4	16.2294	7.76327
			22.206	0	16.2489	9.01714
			22.2357	15	16.2683	4.46694
			22.2655	6	16.2878	0.88163
			22.2953	2	16.3072	-2.69633
			22.325	5	16.3267	1.03347
			22.3548	0	16.3462	7.71429
			22.3846	0	16.3656	13.8743
			22.4143	13	16.3851	8.16571
			22.4441	12	16.4045	1.23429
			22.4739	0	16.424	-1.29551
			22.5036	11	16.4435	-2.38041
			22.5334	4	16.4629	1.48163
			22.5632	1	16.4824	11.7943
			22.5929	2	16.5019	20.8857
			22.6227	14	16.5213	11.8457
			22.6525	30	16.5408	1.32735
			22.6822	15	16.5602	-4.40327
			22.712	0	16.5797	3.68327
			22.7418	14	16.5992	11.5698
			22.7716	0	16.6186	20.7967
			22.8013	0	16.6381	14.9167
			22.8311	3	16.6575	16.5837
			22.8609	0	16.677	20.8041
			22.8906	18	16.6965	28.3102
			22.9204	0	16.7159	14.5641
			22.9502	0	16.7354	2.88735
			22.9799	0	16.7549	-2.74776
			23.0097	0	16.7743	-2.36571
			23.0395	2	16.7938	1.53061
			23.0692	14	16.8132	12.1935
			23.099	0	16.8327	20.5559
			23.1288	0	16.8522	11.182
			23.1585	22	16.8716	7.02857
			23.1883	0	16.8911	12.631
			23.2181	16	16.9105	16.4751
			23.2478	14	16.93	6.85469
			23.2776	12	16.9495	2.19429
			23.3074	9	16.9689	13.3069
			23.3372	28	16.9884	24.2465
			23.3669	5	17.0079	26.6914
			23.3967	0	17.0273	18.3722
			23.4264	0	17.0468	13.4531
			23.4562	0	17.0662	5.69388
			23.486	0	17.0857	2.47592
			23.5158	26	17.1052	-0.27592
			23.5455	0	17.1246	-1.95918
			23.5753	0	17.1441	7.33714
			23.6051	15	17.1635	26.618
			23.6348	3	17.183	36.9649
			23.6646	0	17.2025	19.2833
			23.6944	0	17.2219	-2.64245
			23.7241	0	17.2414	-1.67429
			23.7539	5	17.2609	21.022
			23.7837	0	17.2803	39.12
			23.8134	14	17.2998	26.9755
			23.8432	8	17.3192	6.5902
			23.873	0	17.3387	-3.57796
			23.9027	0	17.3582	-1.40327
			23.9325	14	17.3776	0.25469
			23.9623	3	17.3971	5.51265
			23.992	12	17.4165	10.5143
			24.0218	0	17.436	11.0473
			24.0516	0	17.4555	8.50531
			24.0813	0	17.4749	13.1306
			24.1111	0	17.4944	21.5069
			24.1409	0	17.5139	43.5388
			24.1706	21	17.5333	62.1543
			24.2004	0	17.5528	62.9526
			24.2302	0	17.5722	34.9216
			24.2599	0	17.5917	13.4204
			24.2897	0	17.6111	9.31265
			24.3195	4	17.6306	9.68327
			24.3493	0	17.6501	4.01633
			24.379	8	17.6695	2.89959
			24.4088	0	17.689	9.87592
			24.4386	0	17.7085	12.7714
			24.4683	12	17.7279	6.45388
			24.4981	34	17.7474	4.09224
			24.5279	0	17.7669	6.08327
			24.5576	1	17.7863	18.8065
			24.5874	0	17.8058	28.5331
			24.6172	0	17.8252	38.702
			24.6469	16	17.8447	27.8743
			24.6767	6	17.8641	16.2057
			24.7065	29	17.8836	9.39347
			24.7362	0	17.9031	20.9902
			24.766	14	17.9225	35.8702
			24.7958	16	17.942	42.5282
			24.8255	0	17.9615	46.8465
			24.8553	0	17.9809	51.9739
			24.8851	1	18.0004	52.4661
			24.9149	1	18.0199	25.5674
			24.9446	0	18.0393	-2.44408
			24.9744	24	18.0588	-4.81959
			25.0041	32	18.0782	22.5135
			25.0339	0	18.0977	48.8743
			25.0637	16	18.1172	43.6351
			25.0935	0	18.1366	19.9763
			25.1232	16	18.1561	3.1298
			25.153	8	18.1755	5.66041
			25.1828	11	18.195	3.61143
			25.2125	19	18.2145	4.86122
			25.2423	13	18.2339	13.1657
			25.2721	46	18.2534	28.5763
			25.3018	77	18.2728	26.809
			25.3316	16	18.2923	17.0114
			25.3614	7	18.3118	3.97469
			25.3911	58	18.3312	4.23918
			25.4209	49	18.3507	17.3641
			25.4507	72	18.3701	33.8767
			25.4804	97	18.3896	44.3257
			25.5102	106	18.4091	41.169
			25.54	119	18.4285	31.92
			25.5697	259	18.448	12.1984
			25.5995	330	18.4675	-0.91837
			25.6293	596	18.4869	-1.9151
			25.659	912	18.5064	7.52816
			25.6888	1268	18.5258	12.849
			25.7186	1587	18.5453	4.22939
			25.7483	1514	18.5648	2.22122
			25.7781	1370	18.5842	15.4702
			25.8079	1262	18.6037	33.9086
			25.8377	894	18.6231	23.7739
			25.8674	697	18.6426	10.0514
			25.8972	516	18.6621	9.7151
			25.927	421	18.6815	18.4571
			25.9567	487	18.701	14.6229
			25.9865	405	18.7205	18.0792
			26.0163	262	18.7399	32.1641
			26.046	216	18.7594	33.0669
			26.0758	211	18.7788	24.5502
			26.1056	223	18.7983	21.5755
			26.1353	253	18.8178	27.5192
			26.1651	207	18.8372	17.9526
			26.1949	154	18.8567	7.21878
			26.2246	139	18.8761	4.77714
			26.2544	105	18.8956	9.47755
			26.2842	150	18.9151	7.55347
			26.3139	167	18.9345	6.0302
			26.3437	153	18.954	14.3086
			26.3735	141	18.9735	24.5837
			26.4032	110	18.9929	18.289
			26.433	94	19.0124	6.27673
			26.4628	151	19.0318	0.39184
			26.4926	171	19.0513	8.37143
			26.5223	119	19.0708	13.9641
			26.5521	88	19.0902	15.9976
			26.5818	135	19.1097	9.08082
			26.6116	128	19.1291	3.09061
			26.6414	127	19.1486	11.2759
			26.6712	88	19.1681	25.8669
			26.7009	116	19.1875	32.9061
			26.7307	141	19.207	14.3657
			26.7605	127	19.2265	2.88245
			26.7902	122	19.2459	4.81959
			26.82	151	19.2654	13.5649
			26.8498	99	19.2848	9.02694
			26.8795	118	19.3043	7.92
			26.9093	100	19.3238	10.8596
			26.9391	158	19.3432	6.41714
			26.9688	178	19.3627	-1.4498
			26.9986	164	19.3821	4.93224
			27.0284	134	19.4016	34.5975
			27.0581	192	19.4211	57.1045
			27.0879	217	19.4405	49.1869
			27.1177	189	19.46	20.8775
			27.1474	255	19.4795	7.32327
			27.1772	273	19.4989	19.4269
			27.207	370	19.5184	36.2955
			27.2368	483	19.5378	37.9322
			27.2665	765	19.5573	14.9682
			27.2963	1114	19.5768	1.2
			27.326	1761	19.5962	7.42531
			27.3558	2002	19.6157	23.0343
			27.3856	2009	19.6351	17.7674
			27.4154	1656	19.6546	5.02776
			27.4451	1260	19.6741	-2.09143
			27.4749	979	19.6935	1.96898
			27.5047	579	19.713	7.01306
			27.5344	427	19.7325	8.01469
			27.5642	368	19.7519	-0.19102
			27.594	379	19.7714	-0.56816
			27.6237	306	19.7908	18.8841
			27.6535	258	19.8103	43.9241
			27.6833	254	19.8298	39.1943
			27.713	211	19.8492	16.7902
			27.7428	237	19.8687	9.13714
			27.7726	220	19.8881	19.7861
			27.8023	150	19.9076	22.0343
			27.8321	168	19.9271	12.3967
			27.8619	211	19.9465	8.40245
			27.8916	206	19.966	13.6286
			27.9214	157	19.9855	14.9388
			27.9512	171	20.0049	3.87918
			27.9809	184	20.0244	1.2
			28.0107	192	20.0438	10.7388
			28.0405	154	20.0633	21.6041
			28.0703	190	20.0828	13.2
			28.1	219	20.1022	3.90204
			28.1298	131	20.1217	-2.36245
			28.1595	119	20.1411	1.21959
			28.1893	173	20.1606	6.24735
			28.2191	172	20.1801	12.4286
			28.2489	176	20.1995	12.0229
			28.2786	164	20.219	15.0033
			28.3084	196	20.2385	24.3445
			28.3382	187	20.2579	33.0808
			28.3679	218	20.2774	31.3584
			28.3977	233	20.2968	22.9322
			28.4275	214	20.3163	25.2261
			28.4572	179	20.3358	47.6131
			28.487	227	20.3552	65.9649
			28.5168	224	20.3747	50.9143
			28.5465	224	20.3941	11.7135
			28.5763	231	20.4136	3.41878
			28.6061	261	20.4331	25.5306
			28.6358	229	20.4525	47.9233
			28.6656	297	20.472	33.5755
			28.6954	294	20.4915	11.8033
			28.7251	312	20.5109	3.85959
			28.7549	282	20.5304	16.0759
			28.7847	258	20.5498	25.8922
			28.8145	295	20.5693	20.5641
			28.8442	313	20.5888	12.6865
			28.874	351	20.6082	6.34694
			28.9037	387	20.6277	11.0057
			28.9335	455	20.6471	18.431
			28.9633	437	20.6666	22.2988
			28.9931	487	20.6861	10.3249
			29.0228	587	20.7055	-1.09224
			29.0526	655	20.725	2.43429
			29.0824	787	20.7445	14.8833
			29.1121	827	20.7639	18.6857
			29.1419	1062	20.7834	10.0351
			29.1717	1187	20.8028	-1.83184
			29.2014	1138	20.8223	-3.54367
			29.2312	1087	20.8418	16.8343
			29.261	986	20.8612	43.3118
			29.2907	698	20.8807	45.8286
			29.3205	626	20.9002	17.9682
			29.3503	525	20.9196	-1.65061
			29.38	448	20.9391	3.4702
			29.4098	429	20.9585	24.302
			29.4396	383	20.978	31.1731
			29.4693	275	20.9975	29.2514
			29.4991	305	21.0169	16.6122
			29.5289	233	21.0364	17.3445
			29.5587	241	21.0558	26.0547
			29.5884	164	21.0753	39.4849
			29.6182	214	21.0948	32.4139
			29.648	194	21.1142	17.7992
			29.6777	207	21.1337	7.79673
			29.7075	132	21.1532	4.29306
			29.7372	126	21.1726	8.54041
			29.767	132	21.1921	15.4278
			29.7968	150	21.2115	21.5298
			29.8266	142	21.231	14.5127
			29.8563	107	21.2505	6.51184
			29.8861	89	21.2699	9.17224
			29.9159	83	21.2894	23.2833
			29.9456	78	21.3088	32.7641
			29.9754	99	21.3283	19.7625
			30.0052	113	21.3478	0.19837
			30.0349	62	21.3672	-2.7502
			30.0647	56	21.3867	13.5306
			30.0945	41	21.4062	32.6416
			30.1242	71	21.4256	36.3061
			30.154	78	21.4451	31.2539
			30.1838	63	21.4645	13.3461
			30.2135	52	21.484	8.42939
			30.2433	44	21.5035	22.3527
			30.2731	60	21.5229	46.2057
			30.3028	52	21.5424	45.6424
			30.3326	34	21.5618	27.6882
			30.3624	39	21.5813	16.3763
			30.3922	71	21.6008	18.0808
			30.4219	89	21.6202	34.6784
			30.4517	0	21.6397	45.0767
			30.4814	10	21.6592	39.1322
			30.5112	23	21.6786	15.9445
			30.541	51	21.6981	0.99429
			30.5708	39	21.7175	1.9151
			30.6005	19	21.737	16.36
			30.6303	23	21.7565	28.1975
			30.6601	25	21.7759	30.4465
			30.6898	43	21.7954	28.9559
			30.7196	47	21.8148	27.4474
			30.7494	22	21.8343	14.2792
			30.7791	33	21.8538	10.778
			30.8089	15	21.8732	32.2563
			30.8387	34	21.8927	58.4163
			30.8684	25	21.9122	50.4351
			30.8982	36	21.9316	16.1845
			30.928	21	21.9511	0.9649
			30.9577	37	21.9705	12.1347
			30.9875	32	21.99	43.3567
			31.0173	6	22.0095	53.6588
			31.047	0	22.0289	51.9053
			31.0768	23	22.0484	32.6073
			31.1066	56	22.0678	35.3102
			31.1363	41	22.0873	40.5649
			31.1661	19	22.1068	50.0049
			31.1959	23	22.1262	34.991
			31.2257	0	22.1457	26.1437
			31.2554	13	22.1652	24.529
			31.2852	63	22.1846	43.9649
			31.3149	39	22.2041	54.0147
			31.3447	41	22.2235	60.3225
			31.3745	19	22.243	50.1461
			31.4043	0	22.2625	35.951
			31.434	0	22.2819	17.8335
			31.4638	27	22.3014	17.1682
			31.4936	44	22.3208	20.0171
			31.5233	36	22.3403	24.6441
			31.5531	15	22.3598	25.04
			31.5829	23	22.3792	27.0726
			31.6126	0	22.3987	13.3739
			31.6424	21	22.4182	7.65388
			31.6722	29	22.4376	27.5657
			31.7019	23	22.4571	70.1053
			31.7317	4	22.4765	79.6522
			31.7615	20	22.496	67.1445
			31.7912	23	22.5155	67.2
			31.821	22	22.5349	99.0106
			31.8508	30	22.5544	103.491
			31.8805	10	22.5738	67.898
			31.9103	0	22.5933	24.4996
			31.9401	8	22.6128	35.6841
			31.9699	12	22.6322	74.36
			31.9996	13	22.6517	97.5576
			32.0294	0	22.6712	67.1322
			32.0592	0	22.6906	30.5445
			32.0889	8	22.7101	23.4245
			32.1187	20	22.7295	55.8025
			32.1484	8	22.749	86.6424
			32.1782	0	22.7685	80.5526
			32.208	0	22.7879	57.5935
			32.2378	2	22.8074	50.4792
			32.2675	0	22.8268	69.3135
			32.2973	0	22.8463	75.6318
			32.3271	21	22.8658	66.6612
			32.3568	0	22.8852	57.0057
			32.3866	9	22.9047	46.9575
			32.4164	1	22.9242	52.6669
			32.4461	10	22.9436	83.1608
			32.4759	0	22.9631	114.526
			32.5057	12	22.9825	96.0106
			32.5354	12	23.002	52.9804
			32.5652	34	23.0215	38.9331
			32.595	23	23.0409	59.5829
			32.6247	0	23.0604	75.3698
			32.6545	0	23.0798	76.1143
			32.6843	3	23.0993	67.9575
			32.7141	13	23.1188	59.7347
			32.7438	28	23.1382	46.9086
			32.7736	13	23.1577	53.5282
			32.8034	26	23.1772	70.5796
			32.8331	0	23.1966	88.1355
			32.8629	0	23.2161	74.1388
			32.8927	0	23.2355	53.56
			32.9224	36	23.255	41.9216
			32.9522	0	23.2745	62.9094
			32.982	21	23.2939	91.7535
			33.0117	26	23.3134	125.348
			33.0415	1	23.3328	132.376
			33.0713	0	23.3523	120.179
			33.101	12	23.3718	93.7625
			33.1308	22	23.3912	73.9331
			33.1606	15	23.4107	51.0155
			33.1903	31	23.4302	47.5845
			33.2201	0	23.4496	57.9902
			33.2499	0	23.4691	61.2229
			33.2796	0	23.4885	52.3249
			33.3094	27	23.508	64.7698
			33.3392	13	23.5275	98.7559
			33.3689	40	23.5469	125.683
			33.3987	16	23.5664	131.879
			33.4285	0	23.5858	113.078
			33.4582	0	23.6053	82.5665
			33.488	17	23.6248	50.5902
			33.5178	10	23.6442	53.6057
			33.5476	5	23.6637	74.4384
			33.5773	29	23.6832	103.678
			33.6071	27	23.7026	121.529
			33.6369	0	23.7221	130.839
			33.6666	0	23.7415	117.792
			33.6964	0	23.761	91.7012
			33.7261	24	23.7804	90.618
			33.7559	17	23.7999	108.702
			33.7857	27	23.8194	129.838
			33.8155	0	23.8388	126.502
			33.8452	22	23.8583	114.022
			33.875	0	23.8778	86.7143
			33.9048	25	23.8972	74.1698
			33.9345	28	23.9167	84.8024
			33.9643	0	23.9361	123.851
			33.9941	9	23.9556	137.394
			34.0238	0	23.9751	126.681
			34.0536	15	23.9945	105.557
			34.0834	31	24.014	119.706
			34.1131	17	24.0334	134.518
			34.1429	17	24.0529	126.183
			34.1727	26	24.0724	82.6106
			34.2024	0	24.0918	59.5118
			34.2322	9	24.1113	72.1151
			34.262	0	24.1308	120.566
			34.2917	12	24.1502	149.833
			34.3215	5	24.1697	163.175
			34.3513	13	24.1891	140.195
			34.3811	26	24.2086	126.586
			34.4108	0	24.2281	117.955
			34.4406	4	24.2475	131.024
			34.4704	11	24.267	120.113
			34.5001	2	24.2864	112.851
			34.5299	19	24.3059	125.805
			34.5597	10	24.3254	147.703
			34.5894	16	24.3448	144.509
			34.6192	0	24.3643	127.32
			34.649	0	24.3838	134.011
			34.6787	0	24.4032	148.998
			34.7085	20	24.4227	156.7
			34.7383	0	24.4421	146.051
			34.768	19	24.4616	141.114
			34.7978	0	24.4811	135.017
			34.8276	17	24.5005	132.802
			34.8573	9	24.52	148.517
			34.8871	16	24.5394	181.993
			34.9169	11	24.5589	210.121
			34.9466	6	24.5784	199.33
			34.9764	7	24.5978	180
			35.0062	1	24.6173	168.075
			35.0359	19	24.6368	177.605
			35.0657	0	24.6562	177.678
			35.0955	30	24.6757	185.429
			35.1253	6	24.6951	196.513
			35.155	12	24.7146	206.694
			35.1848	0	24.7341	207.025
			35.2146	0	24.7535	205.993
			35.2443	17	24.773	202.382
			35.2741	12	24.7924	187.495
			35.3039	6	24.8119	185.479
			35.3336	0	24.8314	190.98
			35.3634	27	24.8508	205.011
			35.3932	0	24.8703	195.526
			35.4229	0	24.8898	186.99
			35.4527	0	24.9092	179.648
			35.4825	0	24.9287	209.497
			35.5122	22	24.9481	237.686
			35.542	16	24.9676	248.744
			35.5718	9	24.9871	218.64
			35.6015	0	25.0065	203.922
			35.6313	0	25.026	212.581
			35.6611	2	25.0454	220.447
			35.6908	0	25.0649	213.103
			35.7206	29	25.0844	216.464
			35.7504	6	25.1038	240.031
			35.7801	23	25.1233	225.504
			35.8099	23	25.1428	185.566
			35.8397	20	25.1622	163.242
			35.8695	23	25.1817	207.555
			35.8992	0	25.2011	269.736
			35.929	0	25.2206	294.288
			35.9588	0	25.2401	262.863
			35.9885	5	25.2595	212.013
			36.0183	9	25.279	202.719
			36.0481	31	25.2984	243.462
			36.0778	15	25.3179	289.182
			36.1076	0	25.3374	281.963
			36.1374	0	25.3568	242.162
			36.1671	0	25.3763	222.66
			36.1969	20	25.3958	249.02
			36.2267	25	25.4152	298.945
			36.2564	26	25.4347	325.962
			36.2862	7	25.4541	307.285
			36.316	0	25.4736	274.389
			36.3457	13	25.4931	263.282
			36.3755	17	25.5125	276.041
			36.4053	29	25.532	288.479
			36.435	34	25.5514	292.417
			36.4648	26	25.5709	281.629
			36.4946	0	25.5904	263.544
			36.5243	3	25.6098	257.404
			36.5541	8	25.6293	274.08
			36.5839	35	25.6488	312.097
			36.6136	22	25.6682	353.831
			36.6434	1	25.6877	352.555
			36.6732	18	25.7071	302.953
			36.703	32	25.7266	241.277
			36.7327	0	25.7461	240.038
			36.7625	14	25.7655	283.678
			36.7923	15	25.785	342.69
			36.822	17	25.8044	367.65
			36.8518	17	25.8239	362.091
			36.8816	21	25.8434	351.158
			36.9113	54	25.8628	350.435
			36.9411	27	25.8823	362.249
			36.9709	16	25.9018	361.576
			37.0006	0	25.9212	347.849
			37.0304	22	25.9407	331.507
			37.0602	24	25.9601	342.169
			37.0899	14	25.9796	368.807
			37.1197	7	25.9991	398.331
			37.1495	32	26.0185	425.471
			37.1792	27	26.038	426.933
			37.209	50	26.0574	390.582
			37.2388	30	26.0769	349.946
			37.2685	49	26.0964	350.246
			37.2983	36	26.1158	386.654
			37.3281	32	26.1353	433.564
			37.3578	29	26.1548	445.077
			37.3876	47	26.1742	409.052
			37.4174	47	26.1937	363.625
			37.4472	24	26.2131	363.607
			37.4769	9	26.2326	410.854
			37.5067	30	26.2521	455.779
			37.5365	65	26.2715	462.376
			37.5662	74	26.291	429.358
			37.596	78	26.3104	405.949
			37.6258	43	26.3299	394.22
			37.6555	66	26.3494	409.13
			37.6853	79	26.3688	422.129
			37.7151	121	26.3883	441.24
			37.7448	123	26.4078	435.004
			37.7746	135	26.4272	440.217
			37.8044	115	26.4467	441.782
			37.8341	149	26.4661	437.256
			37.8639	157	26.4856	423.434
			37.8937	192	26.5051	431.466
			37.9234	165	26.5245	475.856
			37.9532	172	26.544	509.657
			37.983	129	26.5634	519.833
			38.0127	159	26.5829	495.82
			38.0425	119	26.6024	481.445
			38.0723	132	26.6218	474.096
			38.102	73	26.6413	488.704
			38.1318	36	26.6608	508.496
			38.1616	14	26.6802	507.08
			38.1913	52	26.6997	487.205
			38.2211	87	26.7191	474.579
			38.2509	88	26.7386	504.023
			38.2807	76	26.7581	541.719
			38.3104	43	26.7775	554.759
			38.3402	34	26.797	534.562
			38.37	17	26.8164	513.832
			38.3997	39	26.8359	502.141
			38.4295	37	26.8554	486.696
			38.4593	49	26.8748	494.704
			38.489	43	26.8943	524.087
			38.5188	33	26.9138	541.066
			38.5486	29	26.9332	508.568
			38.5783	46	26.9527	490.087
			38.6081	45	26.9721	500.575
			38.6379	18	26.9916	523.873
			38.6676	2	27.0111	520.613
			38.6974	13	27.0305	512.93
			38.7272	29	27.05	522.592
			38.7569	39	27.0694	541.749
			38.7867	30	27.0889	560.651
			38.8165	11	27.1084	571.958
			38.8462	14	27.1278	591.089
			38.876	29	27.1473	571.096
			38.9058	12	27.1668	523.099
			38.9355	23	27.1862	491.892
			38.9653	17	27.2057	528.163
			38.9951	50	27.2251	574.924
			39.0249	0	27.2446	593.943
			39.0546	0	27.2641	584.149
			39.0844	18	27.2835	562.025
			39.1142	28	27.303	526.31
			39.1439	42	27.3224	486.37
			39.1737	33	27.3419	507.785
			39.2034	4	27.3614	555.856
			39.2332	24	27.3808	600.187
			39.263	13	27.4003	597.587
			39.2928	15	27.4198	603.024
			39.3225	17	27.4392	597.6
			39.3523	10	27.4587	568.676
			39.3821	11	27.4781	542.259
			39.4118	10	27.4976	550.304
			39.4416	23	27.5171	590.241
			39.4714	0	27.5365	598.949
			39.5011	25	27.556	583.745
			39.5309	10	27.5755	571.854
			39.5607	44	27.5949	582.009
			39.5904	16	27.6144	601.436
			39.6202	25	27.6338	624.108
			39.65	0	27.6533	643.974
			39.6797	8	27.6728	622.662
			39.7095	13	27.6922	567.518
			39.7393	1	27.7117	521.36
			39.7691	29	27.7311	536.429
			39.7988	0	27.7506	569.896
			39.8286	51	27.7701	600.545
			39.8584	0	27.7895	605.953
			39.8881	24	27.809	611.242
			39.9179	13	27.8285	598.318
			39.9477	9	27.8479	580.824
			39.9774	11	27.8674	574.993
			40.0072	6	27.8868	581.004
			40.037	0	27.9063	591.592
			40.0667	4	27.9258	580.781
			40.0965	13	27.9452	558.372
			40.1263	43	27.9647	545.398
			40.156	14	27.9841	554.802
			40.1858	10	28.0036	595.062
			40.2156	0	28.0231	626.99
			40.2453	0	28.0425	639.247
			40.2751	0	28.062	609.536
			40.3049	15	28.0815	589.459
			40.3346	0	28.1009	572.887
			40.3644	17	28.1204	551.436
			40.3942	7	28.1398	526.175
			40.4239	10	28.1593	526.869
			40.4537	30	28.1788	546.883
			40.4835	2	28.1982	565.127
			40.5132	0	28.2177	579.342
			40.543	13	28.2371	579.362
			40.5728	0	28.2566	563.733
			40.6026	20	28.2761	547.349
			40.6323	23	28.2955	553.557
			40.6621	4	28.315	580.454
			40.6919	0	28.3344	609.082
			40.7216	0	28.3539	611.395
			40.7514	20	28.3734	588.162
			40.7811	30	28.3928	552.084
			40.8109	9	28.4123	526.304
			40.8407	9	28.4318	516.907
			40.8705	25	28.4512	537.116
			40.9002	2	28.4707	561.047
			40.93	6	28.4901	588.864
			40.9598	11	28.5096	600.175
			40.9895	0	28.5291	588.819
			41.0193	20	28.5485	556.091
			41.0491	0	28.568	543.919
			41.0788	27	28.5874	554.781
			41.1086	0	28.6069	552.497
			41.1384	1	28.6264	536.605
			41.1681	15	28.6458	530.917
			41.1979	11	28.6653	551.072
			41.2277	17	28.6848	558.4
			41.2574	0	28.7042	547.354
			41.2872	0	28.7237	535.811
			41.317	22	28.7431	525.733
			41.3467	26	28.7626	513.82
			41.3765	7	28.7821	493.41
			41.4063	15	28.8015	483.094
			41.4361	0	28.821	465.611
			41.4658	25	28.8404	477.633
			41.4956	0	28.8599	504.78
			41.5254	0	28.8794	546.649
			41.5551	0	28.8988	563.153
			41.5849	0	28.9183	564.895
			41.6147	23	28.9378	533.416
			41.6444	3	28.9572	501.139
			41.6742	5	28.9767	456.687
			41.704	0	28.9961	432.349
			41.7337	0	29.0156	430.195
			41.7635	21	29.0351	456.322
			41.7933	3	29.0545	472.655
			41.823	18	29.074	483.379
			41.8528	9	29.0934	491.193
			41.8826	0	29.1129	475.335
			41.9123	14	29.1324	449.457
			41.9421	0	29.1518	451.576
			41.9719	0	29.1713	495.953
			42.0016	2	29.1908	535.882
			42.0314	5	29.2102	534.805
			42.0612	19	29.2297	485.607
			42.0909	0	29.2491	428.415
			42.1207	5	29.2686	395.449
			42.1505	0	29.2881	402.559
			42.1803	8	29.3075	409.629
			42.21	0	29.327	405.453
			42.2398	4	29.3464	386.305
			42.2696	0	29.3659	390.424
			42.2993	2	29.3854	418.589
			42.3291	0	29.4048	451.461
			42.3589	16	29.4243	456.584
			42.3886	12	29.4438	432.074
			42.4184	0	29.4632	400.887
			42.4482	0	29.4827	386.222
			42.4779	8	29.5021	387.361
			42.5077	8	29.5216	400.358
			42.5375	0	29.5411	419.628
			42.5672	0	29.5605	431.136
			42.597	0	29.58	417.749
			42.6268	0	29.5994	394.089
			42.6565	5	29.6189	376.577
			42.6863	0	29.6384	376.891
			42.7161	9	29.6578	376.055
			42.7458	7	29.6773	375.931
			42.7756	8	29.6968	379.773
			42.8054	0	29.7162	401.247
			42.8351	6	29.7357	401.757
			42.8649	0	29.7551	380.619
			42.8947	19	29.7746	361.042
			42.9245	16	29.7941	346.376
			42.9542	0	29.8135	342.276
			42.984	11	29.833	351.34
			43.0138	0	29.8524	379.59
			43.0435	0	29.8719	384.352
			43.0733	0	29.8914	380.368
			43.1031	14	29.9108	363.91
			43.1328	23	29.9303	341.016
			43.1626	12	29.9498	317.785
			43.1924	3	29.9692	305.787
			43.2221	0	29.9887	312.273
			43.2519	0	30.0081	324.179
			43.2817	0	30.0276	342.264
			43.3114	0	30.0471	342.449
			43.3412	10	30.0665	348.394
			43.371	10	30.086	350.059
			43.4007	0	30.1054	348.387
			43.4305	3	30.1249	314.956
			43.4603	0	30.1444	285.506
			43.49	0	30.1638	261.513
			43.5198	0	30.1833	267.998
			43.5496	0	30.2028	292.951
			43.5793	0	30.2222	326.987
			43.6091	0	30.2417	342.194
			43.6389	0	30.2611	332.446
			43.6686	0	30.2806	313.219
			43.6984	2	30.3001	289.766
			43.7282	7	30.3195	270.049
			43.758	0	30.339	253.399
			43.7877	2	30.3584	259.045
			43.8175	39	30.3779	271.656
			43.8473	0	30.3974	267.642
			43.877	2	30.4168	247.486
			43.9068	23	30.4363	235.399
			43.9365	0	30.4557	238.808
			43.9663	0	30.4752	258.792
			43.9961	0	30.4947	289.725
			44.0259	18	30.5141	293.46
			44.0556	41	30.5336	272.606
			44.0854	18	30.5531	259.76
			44.1152	0	30.5725	258.815
			44.1449	15	30.592	249.549
			44.1747	0	30.6114	241.445
			44.2045	0	30.6309	249.393
			44.2342	2	30.6504	252.12
			44.264	0	30.6698	247.013
			44.2938	7	30.6893	243.452
			44.3235	15	30.7087	253.781
			44.3533	6	30.7282	264.357
			44.3831	25	30.7477	251.644
			44.4128	13	30.7671	227.311
			44.4426	16	30.7866	204.331
			44.4724	0	30.8061	194.311
			44.5022	0	30.8255	186.195
			44.5319	0	30.845	197.252
			44.5617	18	30.8644	212.425
			44.5915	4	30.8839	225.518
			44.6212	0	30.9034	230.041
			44.651	6	30.9228	210.77
			44.6808	0	30.9423	185.332
			44.7105	2	30.9617	175.555
			44.7403	0	30.9812	184.711
			44.7701	0	31.0007	193.664
			44.7998	36	31.0201	201.965
			44.8296	24	31.0396	207.553
			44.8594	8	31.0591	196.572
			44.8891	57	31.0785	193.97
			44.9189	25	31.098	181.089
			44.9487	43	31.1174	163.543
			44.9784	64	31.1369	150.397
			45.0082	62	31.1564	170.649
			45.038	114	31.1758	195.562
			45.0677	90	31.1953	215.109
			45.0975	109	31.2147	223.171
			45.1273	170	31.2342	218.86
			45.157	203	31.2537	192.648
			45.1868	314	31.2731	171.314
			45.2166	487	31.2926	171.845
			45.2463	715	31.3121	176.231
			45.2761	967	31.3315	174.299
			45.3059	1126	31.351	173.86
			45.3357	1247	31.3704	181.908
			45.3654	1202	31.3899	175.85
			45.3952	1170	31.4094	175.038
			45.425	996	31.4288	170.125
			45.4547	862	31.4483	161.717
			45.4845	649	31.4677	148.572
			45.5143	529	31.4872	148.089
			45.544	372	31.5067	154.645
			45.5738	371	31.5261	167.247
			45.6036	303	31.5456	187.753
			45.6333	201	31.565	192.668
			45.6631	212	31.5845	178.353
			45.6929	118	31.604	159.863
			45.7226	101	31.6234	145.425
			45.7524	87	31.6429	143.25
			45.7822	67	31.6624	142.508
			45.8119	65	31.6818	134.118
			45.8417	62	31.7013	114.576
			45.8715	64	31.7207	112.014
			45.9012	80	31.7402	130.955
			45.931	14	31.7597	151.173
			45.9608	27	31.7791	170.693
			45.9905	13	31.7986	168.822
			46.0203	0	31.818	143.481
			46.0501	19	31.8375	112.904
			46.0799	31	31.857	102.674
			46.1096	17	31.8764	109.78
			46.1394	0	31.8959	128.275
			46.1692	9	31.9154	151.334
			46.1989	4	31.9348	159.403
			46.2287	11	31.9543	139.062
			46.2585	2	31.9737	118.863
			46.2882	4	31.9932	121.162
			46.318	26	32.0127	136.928
			46.3478	6	32.0321	128.761
			46.3775	38	32.0516	110.731
			46.4073	33	32.071	111.136
			46.4371	12	32.0905	117.622
			46.4668	3	32.11	113.744
			46.4966	34	32.1294	92.3861
			46.5264	0	32.1489	69.9053
			46.5561	2	32.1684	61.1706
			46.5859	21	32.1878	92.2024
			46.6157	0	32.2073	130.842
			46.6454	14	32.2268	160.504
			46.6752	4	32.2462	166.63
			46.705	0	32.2657	142.217
			46.7347	0	32.2851	81.5322
			46.7645	0	32.3046	41.88
			46.7943	0	32.324	48.4825
			46.824	42	32.3435	83.6008
			46.8538	20	32.363	109.511
			46.8836	15	32.3824	117.685
			46.9134	0	32.4019	112.032
			46.9431	0	32.4214	111.771
			46.9729	11	32.4408	121.377
			47.0027	1	32.4603	116.762
			47.0324	0	32.4797	103.62
			47.0622	0	32.4992	95.8367
			47.092	0	32.5187	94.8318
			47.1217	6	32.5381	91.502
			47.1515	17	32.5576	97.5755
			47.1813	25	32.577	106.304
			47.211	0	32.5965	100.3
			47.2408	8	32.616	92.8465
			47.2706	13	32.6354	96.8171
			47.3003	2	32.6549	103.899
			47.3301	35	32.6744	100.109
			47.3599	7	32.6938	77.3282
			47.3896	9	32.7133	53.5845
			47.4194	10	32.7328	54.9665
			47.4492	5	32.7522	89.978
			47.4789	24	32.7717	128.075
			47.5087	12	32.7911	135.507
			47.5385	32	32.8106	111.259
			47.5682	37	32.83	80.6694
			47.598	8	32.8495	58.6286
			47.6278	8	32.869	55.4008
			47.6576	15	32.8884	59.3584
			47.6873	0	32.9079	81.7665
			47.7171	26	32.9274	86.6514
			47.7469	44	32.9468	92.2996
			47.7766	40	32.9663	83.4988
			47.8064	0	32.9857	86.6588
			47.8362	37	33.0052	76.1412
			47.8659	12	33.0247	67.5233
			47.8957	33	33.0441	56.6326
			47.9255	24	33.0636	59.871
			47.9552	1	33.0831	69.3731
			47.985	44	33.1025	76.5918
			48.0148	49	33.122	72.3616
			48.0445	33	33.1414	69.9453
			48.0743	41	33.1609	78.48
			48.1041	43	33.1804	89.0425
			48.1338	4	33.1998	86.2849
			48.1636	56	33.2193	82.7167
			48.1934	10	33.2387	81.3576
			48.2231	0	33.2582	83.6163
			48.2529	9	33.2777	82.0996
			48.2827	43	33.2971	69.9429
			48.3124	22	33.3166	57.9894
			48.3422	77	33.3361	55.8678
			48.372	56	33.3555	55.6825
			48.4017	26	33.375	41.0784
			48.4315	0	33.3944	41.4506
			48.4613	0	33.4139	51.3347
			48.4911	9	33.4334	58.7804
			48.5208	41	33.4528	56.3053
			48.5506	35	33.4723	62.9951
			48.5804	27	33.4917	57.1853
			48.6101	42	33.5112	32.6743
			48.6399	24	33.5307	8.2498
			48.6697	34	33.5501	14.2163
			48.6994	62	33.5696	37.111
			48.7292	52	33.5891	50.3306
			48.759	34	33.6085	48.7404
			48.7887	55	33.628	53.1984
			48.8185	58	33.6474	66.7118
			48.8483	12	33.6669	82.3837
			48.878	12	33.6864	94.3592
			48.9078	46	33.7058	94.8131
			48.9376	52	33.7253	68.991
			48.9673	128	33.7447	32.9184
			48.9971	63	33.7642	20.8098
			49.0269	73	33.7837	29.8963
			49.0566	85	33.8031	37.1739
			49.0864	47	33.8226	49.4147
			49.1162	75	33.8421	65.1184
			49.1459	103	33.8615	62.471
			49.1757	83	33.881	40.4302
			49.2055	141	33.9004	26.2849
			49.2353	178	33.9199	21.2531
			49.265	141	33.9394	18.4016
			49.2948	178	33.9588	10.9404
			49.3246	211	33.9783	12.9625
			49.3543	189	33.9977	27.3894
			49.3841	216	34.0172	55.4743
			49.4139	315	34.0367	69.342
			49.4436	320	34.0561	67.0645
			49.4734	341	34.0756	44.2114
			49.5032	369	34.0951	26.6669
			49.5329	256	34.1145	26.3437
			49.5627	233	34.134	29.6857
			49.5925	268	34.1534	24.0963
			49.6222	194	34.1729	30.4784
			49.652	186	34.1924	54.3225
			49.6818	215	34.2118	61.7322
			49.7115	133	34.2313	44.6882
			49.7413	117	34.2507	22.0498
			49.7711	81	34.2702	7.87755
			49.8008	121	34.2897	5.23592
			49.8306	92	34.3091	14.1388
			49.8604	126	34.3286	23.7249
			49.8901	107	34.3481	26.9404
			49.9199	86	34.3675	25.5804
			49.9497	76	34.387	21.3135
			49.9794	51	34.4064	14.5388
			50.0092	44	34.4259	8.73061
			50.039	19	34.4454	2.52653
			50.0688	62	34.4648	3.57551
			50.0985	39	34.4843	16.3029
			50.1283	49	34.5037	43.0776
			50.1581	59	34.5232	52.6
			50.1878	19	34.5427	47.2122
			50.2176	30	34.5621	26.8016
			50.2474	33	34.5816	21.3829
			50.2771	0	34.6011	22.1037
			50.3069	41	34.6205	29.5739
			50.3367	44	34.64	23.489
			50.3664	11	34.6594	16.2139
			50.3962	56	34.6789	11.898
			50.426	51	34.6984	12.8114
			50.4557	15	34.7178	21.2506
			50.4855	24	34.7373	38.5208
			50.5153	6	34.7567	49.0155
			50.545	14	34.7762	30.609
			50.5748	27	34.7957	8.62041
			50.6046	23	34.8151	5.11837
			50.6343	7	34.8346	15.2931
			50.6641	7	34.8541	9.58367
			50.6939	0	34.8735	1.17061
			50.7236	3	34.893	11.5004
			50.7534	2	34.9124	32.8049
			50.7832	25	34.9319	34.3559
			50.813	29	34.9513	22.0702
			50.8427	34	34.9708	27.0318
			50.8725	0	34.9903	47.9959
			50.9023	0	35.0097	52.8441
			50.932	19	35.0292	33.7176
			50.9618	0	35.0487	10.3812
			50.9915	9	35.0681	-0.60245
			51.0213	0	35.0876	0.61469
			51.0511	14	35.1071	16.6531
			51.0809	0	35.1265	33.689
			51.1106	30	35.146	37.6547
			51.1404	0	35.1654	26.2947
			51.1702	5	35.1849	19.6065
			51.1999	8	35.2044	11.5355
			51.2297	5	35.2238	2.71347
			51.2595	0	35.2433	-0.09796
			51.2892	10	35.2627	17.5518
			51.319	1	35.2822	39.2988
			51.3488	0	35.3017	45.1747
			51.3785	18	35.3211	29.6939
			51.4083	0	35.3406	9.94122
			51.4381	21	35.3601	2.55102
			51.4678	0	35.3795	2.70612
			51.4976	0	35.399	13.0718
			51.5274	8	35.4184	22.4343
			51.5572	0	35.4379	27.5502
			51.5869	0	35.4574	19.1951
			51.6167	0	35.4768	15.9102
			51.6465	0	35.4963	11.378
			51.6762	0	35.5157	2.00816
			51.706	0	35.5352	4.82449
			51.7358	14	35.5547	20.6033
			51.7655	0	35.5741	36.7012
			51.7953	1	35.5936	37.4939
			51.8251	32	35.6131	44.6539
			51.8548	12	35.6325	38.5608
			51.8846	18	35.652	18.3224
			51.9144	0	35.6714	1.50857
			51.9441	0	35.6909	3.88
			51.9739	0	35.7103	8.0498
			52.0037	0	35.7298	3.48735
			52.0334	0	35.7493	0.30612
			52.0632	37	35.7687	-2.49551
			52.093	0	35.7882	1.62204
			52.1227	33	35.8077	8.72816
			52.1525	0	35.8271	21.1306
			52.1823	5	35.8466	23.4384
			52.212	4	35.8661	21.0816
			52.2418	17	35.8855	9.36816
			52.2716	0	35.905	2.33633
			52.3013	12	35.9244	-3.5951
			52.3311	0	35.9439	-1.56
			52.3609	14	35.9634	10.2563
			52.3907	0	35.9828	33.2286
			52.4204	21	36.0023	43.36
			52.4502	10	36.0217	29.7274
			52.48	7	36.0412	6.68082
			52.5097	0	36.0607	-1.27592
			52.5395	17	36.0801	2.79184
			52.5693	37	36.0996	7.88082
			52.599	6	36.1191	1.05796
			52.6288	18	36.1385	2.29714
			52.6586	44	36.158	13.3812
			52.6883	21	36.1774	25.3673
			52.7181	77	36.1969	14.3143
			52.7479	81	36.2163	1.37143
			52.7776	103	36.2358	-2.81633
			52.8074	67	36.2553	2.30204
			52.8372	114	36.2747	3.4
			52.8669	127	36.2942	1.95673
			52.8967	104	36.3137	-0.05388
			52.9265	136	36.3331	-0.01959
			52.9562	140	36.3526	0.0049
			52.986	124	36.3721	0.89306
			53.0158	90	36.3915	9.62449
			53.0455	88	36.411	28.6922
			53.0753	101	36.4304	37.111
			53.1051	30	36.4499	27.6882
			53.1349	58	36.4693	12.2131
			53.1646	49	36.4888	6.9502
			53.1944	44	36.5083	3.79837
			53.2242	19	36.5277	1.96898
			53.2539	45	36.5472	-1.98857
			53.2837	30	36.5667	0.44082
			53.3135	38	36.5861	13.7045
			53.3432	98	36.6056	30.8106
			53.373	110	36.6251	29.6465
			53.4028	106	36.6445	13.2784
			53.4325	100	36.664	2.4751
			53.4623	126	36.6834	0.94776
			53.4921	95	36.7029	-0.62857
			53.5218	123	36.7223	0.83755
			53.5516	146	36.7418	7.39837
			53.5814	197	36.7613	12.1796
			53.6111	252	36.7807	11.4245
			53.6409	409	36.8002	13.9771
			53.6707	497	36.8197	13.6694
			53.7004	637	36.8391	8.4049
			53.7302	796	36.8586	8.79184
			53.76	815	36.878	16.2008
			53.7897	797	36.8975	17.1796
			53.8195	800	36.917	8.13061
			53.8493	695	36.9364	5.53469
			53.879	563	36.9559	6.81061
			53.9088	480	36.9753	6.88163
			53.9386	444	36.9948	10.0163
			53.9684	292	37.0143	22.671
			53.9981	271	37.0337	29.7478
			54.0279	277	37.0532	17.5837
			54.0577	219	37.0727	2.66694
			54.0874	190	37.0921	-4.37878
			54.1172	160	37.1116	1.01633
			54.147	190	37.1311	7.99837
			54.1767	83	37.1505	14.2106
			54.2065	90	37.17	6.9551
			54.2363	74	37.1894	1.79755
			54.266	84	37.2089	1.32
			54.2958	42	37.2283	8.50694
			54.3256	106	37.2478	13.4155
			54.3553	82	37.2673	19.8661
			54.3851	90	37.2867	15.6433
			54.4149	85	37.3062	6.37061
			54.4446	86	37.3257	-0.27673
			54.4744	69	37.3451	0.01388
			54.5042	79	37.3646	-2.24082
			54.5339	79	37.384	3.2351
			54.5637	106	37.4035	22.5053
			54.5935	76	37.423	40.4661
			54.6232	105	37.4424	32.1029
			54.653	105	37.4619	10.1535
			54.6828	109	37.4813	-2.2898
			54.7126	108	37.5008	-1.35184
			54.7423	143	37.5203	-0.30122
			54.7721	142	37.5397	-1.37633
			54.8019	177	37.5592	4.87837
			54.8316	176	37.5787	12.8775
			54.8614	125	37.5981	19.4873
			54.8912	165	37.6176	17.2849
			54.9209	153	37.637	19.0906
			54.9507	143	37.6565	18.2049
			54.9805	89	37.676	18.0506
			55.0102	115	37.6954	10.4131
			55.04	77	37.7149	4.01388
			55.0698	41	37.7343	-2.02776
			55.0995	73	37.7538	-0.52163
			55.1293	106	37.7733	6.25959
			55.1591	53	37.7927	13.4914
			55.1888	57	37.8122	11.5959
			55.2186	60	37.8317	3.95265
			55.2484	48	37.8511	-0.78857
			55.2781	50	37.8706	-0.27673
			55.3079	52	37.8901	0.57388
			55.3377	44	37.9095	0.27429
			55.3674	42	37.929	0.03429
			55.3972	29	37.9484	0.16163
			55.427	49	37.9679	-1.49143
			55.4567	20	37.9873	-1.08735
			55.4865	36	38.0068	9.46286
			55.5163	44	38.0263	24.4457
			55.5461	32	38.0457	25.8906
			55.5758	19	38.0652	9.49224
			55.6056	16	38.0847	0.29388
			55.6354	17	38.1041	4.87837
			55.6651	11	38.1236	10.3935
			55.6949	16	38.143	7.62857
			55.7247	7	38.1625	6.91102
			55.7544	3	38.182	10.5935
			55.7842	38	38.2014	12.6147
			55.814	37	38.2209	18.3527
			55.8437	28	38.2403	22.5078
			55.8735	41	38.2598	23.1927
			55.9033	31	38.2793	25.7845
			55.933	16	38.2987	35.8955
			55.9628	0	38.3182	40.1812
			55.9926	11	38.3377	28.7388
			56.0223	0	38.3571	14.4474
			56.0521	33	38.3766	4.01551
			56.0819	13	38.396	0.56082
			56.1116	72	38.4155	-1.03347
			56.1414	31	38.435	-1.21714
			56.1712	31	38.4544	2.20898
			56.2009	38	38.4739	9.01878
			56.2307	30	38.4933	13.0874
			56.2605	7	38.5128	5.84816
			56.2903	52	38.5323	1.49143
			56.32	41	38.5517	2.44245
			56.3498	49	38.5712	8.5502
			56.3796	68	38.5907	8.76245
			56.4093	92	38.6101	12.5543
			56.4391	28	38.6296	12.2588
			56.4689	84	38.649	14.6661
			56.4986	60	38.6685	13.7175
			56.5284	51	38.688	14.0955
			56.5582	45	38.7074	6.03429
			56.5879	61	38.7269	0.98204
			56.6177	45	38.7463	-1.83184
			56.6475	31	38.7658	1.67673
			56.6772	16	38.7853	5.05959
			56.707	37	38.8047	4.34939
			56.7368	21	38.8242	4.9298
			56.7665	0	38.8437	12.6612
			56.7963	20	38.8631	33.8253
			56.8261	10	38.8826	41.2767
			56.8558	12	38.902	36.0922
			56.8856	5	38.9215	20.2384
			56.9154	39	38.941	16.4612
			56.9451	9	38.9604	13.2269
			56.9749	40	38.9799	13.3592
			57.0047	11	38.9993	14.2678
			57.0344	11	39.0188	12.9992
			57.0642	3	39.0383	6.57306
			57.094	12	39.0577	4.41061
			57.1238	0	39.0772	8.81469
			57.1535	0	39.0967	8.44898
			57.1833	2	39.1161	5.38531
			57.2131	13	39.1356	5.92735
			57.2428	4	39.155	6.21551
			57.2726	22	39.1745	5.89959
			57.3024	26	39.194	7.50776
			57.3321	15	39.2134	8.71429
			57.3619	12	39.2329	14.0988
			57.3917	0	39.2523	28.5061
			57.4214	2	39.2718	41.5388
			57.4512	37	39.2913	28.9665
			57.481	0	39.3107	18.0784
			57.5107	16	39.3302	18.0661
			57.5405	15	39.3497	29.6376
			57.5703	21	39.3691	21.9625
			57.6	11	39.3886	14.8326
			57.6298	0	39.408	6.81633
			57.6596	0	39.4275	2.66939
			57.6893	0	39.447	2.88898
			57.7191	1	39.4664	15.7053
			57.7489	0	39.4859	32.1829
			57.7786	0	39.5053	29.5869
			57.8084	7	39.5248	15.0555
			57.8382	4	39.5443	-1.25388
			57.868	10	39.5637	0.46286
			57.8977	2	39.5832	10.6041
			57.9275	21	39.6027	18.9216
			57.9573	0	39.6221	11.5788
			57.987	0	39.6416	1.99837
			58.0168	9	39.661	3.74041
			58.0466	25	39.6805	12.911
			58.0763	0	39.7	18.0637
			58.1061	0	39.7194	7.42776
			58.1359	0	39.7389	2.22857
			58.1656	0	39.7584	6.76408
			58.1954	0	39.7778	16.6302
			58.2252	0	39.7973	10.8
			58.2549	3	39.8167	-2.59837
			58.2847	0	39.8362	0.89143
			58.3145	0	39.8557	20.6106
			58.3442	15	39.8751	37.7184
			58.374	27	39.8946	21.9461
			58.4038	25	39.914	14.3118
			58.4335	2	39.9335	21.9543
			58.4633	0	39.953	34.978
			58.4931	0	39.9724	17.0343
			58.5228	23	39.9919	2.19918
			58.5526	0	40.0114	4.81469
			58.5824	8	40.0308	18.7461
			58.6121	5	40.0503	15.8637
			58.6419	5	40.0697	11.3584
			58.6717	0	40.0892	19.9959
			58.7015	26	40.1086	27.8645
			58.7312	8	40.1281	23.0939
			58.761	6	40.1476	20.7086
			58.7908	0	40.167	26.9616
			58.8205	0	40.1865	17.8718
			58.8503	0	40.206	8.37796
			58.8801	2	40.2254	16.3641
			58.9098	0	40.2449	30.5069
			58.9396	4	40.2644	23.8122
			58.9694	0	40.2838	15.3894
			58.9991	19	40.3033	19.8775
			59.0289	0	40.3227	28.3918
			59.0587	4	40.3422	28.3894
			59.0884	17	40.3617	24.609
			59.1182	0	40.3811	16.0849
			59.148	10	40.4006	5.36571
			59.1777	0	40.42	-1.14612
			59.2075	19	40.4395	-0.82286
			59.2373	0	40.459	0.13224
			59.267	0	40.4784	0.20571
			59.2968	8	40.4979	-1.15347
			59.3266	9	40.5174	-2.97796
			59.3563	12	40.5368	9.97714
			59.3861	9	40.5563	32.0286
			59.4159	0	40.5757	40.2669
			59.4457	14	40.5952	15.9331
			59.4754	9	40.6146	4.72653
			59.5052	0	40.6341	16.4384
			59.535	0	40.6536	32.6637
			59.5647	2	40.673	18.3429
			59.5945	0	40.6925	3.65714
			59.6243	1	40.712	-2.44408
			59.654	9	40.7314	0.24
			59.6838	1	40.7509	-0.44327
			59.7136	0	40.7704	2.23837
			59.7433	0	40.7898	4.42612
			59.7731	0	40.8093	5.46286
			59.8029	13	40.8287	12.3845
			59.8326	13	40.8482	21.6212
			59.8624	7	40.8676	24.5698
			59.8922	1	40.8871	16.5624
			59.9219	12	40.9066	9.33633
			59.9517	0	40.926	3.49224
			59.9815	1	40.9455	6.81061
			60.0112	12	40.965	15.1127
			60.041	14	40.9844	23.6392
			60.0708	17	41.0039	24.7102
			60.1005	15	41.0234	21.5886
			60.1303	33	41.0428	14.0269
			60.1601	7	41.0623	8.52653
			60.1898	12	41.0817	2.96408
			60.2196	38	41.1012	8.50367
			60.2494	8	41.1207	23.2457
			60.2792	3	41.1401	40.7029
			60.3089	7	41.1596	29.822
			60.3387	46	41.179	14.089
			60.3685	28	41.1985	7.93796
			60.3982	3	41.218	13.8384
			60.428	43	41.2374	6.6449
			60.4578	17	41.2569	0.32082
			60.4875	41	41.2763	2.60327
			60.5173	28	41.2958	13.8735
			60.5471	35	41.3153	18.0008
			60.5768	59	41.3347	13.1992
			60.6066	49	41.3542	10.391
			60.6364	34	41.3736	15.2996
			60.6661	19	41.3931	15.0433
			60.6959	33	41.4126	7.25469
			60.7257	3	41.432	10.2294
			60.7554	0	41.4515	24.1739
			60.7852	2	41.471	26.7216
			60.815	38	41.4904	9.50776
			60.8447	5	41.5099	4.36898
			60.8745	32	41.5294	17.2326
			60.9043	16	41.5488	27.4384
			60.934	1	41.5683	14.0865
			60.9638	0	41.5877	7.4449
			60.9936	2	41.6072	14.7086
			61.0234	25	41.6266	25.1306
			61.0531	14	41.6461	29.7331
			61.0829	40	41.6656	33.8106
			61.1127	22	41.685	33.2735
			61.1424	31	41.7045	21.6171
			61.1722	28	41.724	12.5935
			61.202	0	41.7434	4.46204
			61.2317	0	41.7629	1.02612
			61.2615	0	41.7823	-1.36653
			61.2913	0	41.8018	-0.38939
			61.321	8	41.8213	0.00245
			61.3508	14	41.8407	1.78041
			61.3806	13	41.8602	8.2351
			61.4103	6	41.8796	15.7282
			61.4401	17	41.8991	18.5771
			61.4699	11	41.9186	21.1167
			61.4996	3	41.938	37.92
			61.5294	0	41.9575	51.8718
			61.5592	7	41.977	50.1502
			61.5889	0	41.9964	40.7714
			61.6187	2	42.0159	41.8588
			61.6485	11	42.0353	28.0278
			61.6782	13	42.0548	16.9837
			61.708	13	42.0743	20.3788
			61.7378	0	42.0937	34.2539
			61.7675	1	42.1132	17.1061
			61.7973	16	42.1326	7.15102
			61.8271	0	42.1521	20.9804
			61.8569	1	42.1716	48.7167
			61.8866	11	42.191	44.4931
			61.9164	30	42.2105	34.9543
			61.9462	0	42.23	31.5437
			61.9759	0	42.2494	31.9314
			62.0057	2	42.2689	20.0841
			62.0355	1	42.2884	3.16898
			62.0652	0	42.3078	5.57633
			62.095	7	42.3273	21.6245
			62.1248	0	42.3467	39.3012
			62.1545	0	42.3662	34.5641
			62.1843	0	42.3856	40.4278
			62.2141	1	42.4051	56.1078
			62.2438	5	42.4246	70.831
			62.2736	11	42.444	58.1298
			62.3034	0	42.4635	38.1576
			62.3331	37	42.483	27.3167
			62.3629	13	42.5024	27.3731
			62.3927	6	42.5219	25.2065
			62.4224	0	42.5413	25.9029
			62.4522	22	42.5608	32.2841
			62.482	25	42.5803	27.6669
			62.5117	0	42.5997	22.5853
			62.5415	0	42.6192	39.0588
			62.5713	14	42.6386	60.0808
			62.6011	0	42.6581	56.6098
			62.6308	4	42.6776	43.3845
			62.6606	0	42.697	58.2041
			62.6904	2	42.7165	83.0939
			62.7201	2	42.736	92.191
			62.7499	0	42.7554	72.8318
			62.7797	35	42.7749	48.9992
			62.8094	14	42.7943	24.0147
			62.8392	0	42.8138	5.49143
			62.869	3	42.8333	8.28816
			62.8987	29	42.8527	23.0253
			62.9285	0	42.8722	33.4857
			62.9583	0	42.8916	36.9992
			62.988	20	42.9111	50.0188
			63.0178	0	42.9306	48.3861
			63.0476	23	42.95	27.631
			63.0773	0	42.9695	21.0767
			63.1071	11	42.989	48.4425
			63.1369	15	43.0084	74.7788
			63.1666	2	43.0279	57.1167
			63.1964	0	43.0473	32.3584
			63.2262	0	43.0668	48.0955
			63.2559	14	43.0863	86.4841
			63.2857	23	43.1057	74.431
			63.3155	0	43.1252	43.1478
			63.3453	4	43.1446	35.4955
			63.375	15	43.1641	63.1845
			63.4048	7	43.1836	70.5975
			63.4346	0	43.203	60.0196
			63.4643	0	43.2225	39.9682
			63.4941	0	43.242	39.3992
			63.5239	0	43.2614	56.9755
			63.5536	6	43.2809	61.6841
			63.5834	15	43.3003	65.3012
			63.6132	31	43.3198	79.2996
			63.6429	7	43.3393	95.0678
			63.6727	3	43.3587	79.7739
			63.7025	13	43.3782	61.4873
			63.7322	15	43.3976	81.7404
			63.762	7	43.4171	108.772
			63.7918	0	43.4366	96.062
			63.8215	2	43.456	47.5731
			63.8513	0	43.4755	30.0555
			63.8811	0	43.495	37.5992
			63.9108	0	43.5144	32.6522
			63.9406	10	43.5339	31.6931
			63.9704	0	43.5533	69.3853
			64.0001	5	43.5728	105.028
			64.0299	10	43.5923	93.4139
			64.0597	4	43.6117	68.1102
			64.0894	14	43.6312	84.5861
			64.1192	12	43.6506	99.1037
			64.149	0	43.6701	76.2473
			64.1787	0	43.6896	39.9878
			64.2085	6	43.709	48.1592
			64.2383	0	43.7285	72.191
			64.2681	0	43.748	74.3339
			64.2978	0	43.7674	70.2384
			64.3276	0	43.7869	85.338
			64.3574	0	43.8063	101.461
			64.3871	0	43.8258	82.538
[truncated: 2,372 more rows]

## Sheet: Fig. 2p
Raman spectra
Fig. 2p
				AZCS	CZCS
			Raman Shift (cm-1)	Intensity (a.u.)
			100.033	8.92529	0
			101.869	-3.67836	-15.4941
			103.705	0	-21.4142
			105.538	2.71156	-15.6313
			107.373	-0.76302	-6.80206
			109.207	-6.89753	1.05254
			111.039	-9.65691	4.04785
			112.873	-8.46432	4.20945
			114.705	0	2.24076
			116.538	-5.06734	3.78271
			118.37	-4.37206	16.701
			120.201	-1.92788	6.70218
			122.033	-2.5279	-2.47578
			123.862	-3.32528	5.27151
			125.694	-1.08231	26.4655
			127.522	6.20753	48.6872
			129.353	14.4447	68.9212
			131.181	17.6206	54.0532
			133.011	12.753	16.6551
			134.838	0	4.74172
			136.668	-8.05	-21.0387
			138.496	-19.602	-37.3005
			140.323	-27.1046	-22.1919
			142.149	-25.8857	-17.4856
			143.976	-18.8702	-16.4841
			145.802	-9.86632	15.6781
			147.629	-3.85488	56.8996
			149.453	0	80.9002
			151.279	-7.45919	65.0024
			153.103	-12.7647	4.83897
			154.929	-12.1779	20.1273
			156.752	-6.04819	34.8479
			158.577	-0.60706	41.9989
			160.399	0	46.2042
			162.223	8.13476	47.42
			164.045	6.91551	44.7063
			165.866	1.84475	36.5874
			167.689	0	22.5279
			169.51	-7.62676	3.06996
			171.332	-4.62541	-17.6527
			173.152	7.21272	-32.4699
			174.972	28.3059	-34.0861
			176.793	61.0321	-18.0391
			178.612	107.793	-28.7994
			180.43	174.55	-26.2684
			182.251	263.572	-6.24089
			184.068	376.194	29.4833
			185.886	506.22	78.5133
			187.705	649.405	139.628
			189.522	799.377	211.032
			191.338	956.558	293.487
			193.156	1124.18	388.289
			194.972	1301.83	498.701
			196.787	1490.48	625.491
			198.604	1686.38	772.162
			200.418	1880.94	937.37
			202.233	2069.8	1121.43
			204.049	2245.53	1320.2
			205.862	2409.13	1531.45
			207.675	2559.44	1747.93
			209.488	2700.73	1954.54
			211.303	2831.89	2126.34
			213.115	2954.45	2237.5
			214.926	3066.86	2270.49
			216.738	3166.45	2222.6
			218.551	3252.79	2104.51
			220.362	3323.63	1939.38
			222.172	3380.81	1752.83
			223.982	3430.11	1569.07
			225.792	3475.28	1403.21
			227.603	3524.35	1262.84
			229.412	3578.69	1149.04
			231.22	3642.29	1058.81
			233.029	3713.2	990.512
			234.836	3784.86	945.184
			236.644	3850.65	930.658
			238.453	3911.41	955.543
			240.26	3973.45	1027.36
			242.066	4043.31	1144.94
			243.872	4132.56	1299.88
			245.678	4247.67	1477.21
			247.484	4384.02	1663.56
			249.289	4532.31	1850.1
			251.095	4675.36	2035.98
			252.9	4803.38	2222.37
			254.704	4914.88	2409.65
			256.507	5015.09	2589.84
			258.311	5115.36	2752.24
			260.114	5225.46	2886.77
			261.916	5348.15	2990.18
			263.718	5475	3065.3
			265.52	5599.84	3116.25
			267.322	5713.12	3151.99
			269.123	5806.58	3180.33
			270.924	5881.72	3211.32
			272.724	5944.93	3246.97
			274.524	6008.09	3284.79
			276.324	6076.16	3317.6
			278.124	6151.86	3341.29
			279.923	6237.16	3352.94
			281.721	6331.04	3350.24
			283.52	6432.63	3334.3
			285.318	6536.95	3314.88
			287.115	6648.44	3309.65
			288.913	6768.26	3336.69
			290.71	6893.18	3406.07
			292.506	7016.9	3522.87
			294.303	7133.47	3692.96
			296.099	7243.34	3936.29
			297.894	7345.3	4281.63
			299.689	7442.47	4754.71
			301.484	7537.97	5348.87
			303.279	7627.85	6021.19
			305.073	7705.54	6704.51
			306.867	7760.59	7333.82
			308.66	7790.53	7855.04
			310.452	7793.75	8226.36
			312.244	7774.21	8422.02
			314.037	7733.8	8437.05
			315.829	7671.76	8292.45
			317.621	7588.41	8032.55
			319.412	7475.9	7708.49
			321.203	7330.58	7350.93
			322.994	7154.3	6950.63
			324.782	6945.91	6472.62
			326.572	6706.7	5890.77
			328.362	6439.08	5223.88
			330.151	6146.79	4532.13
			331.94	5831.15	3888.7
			333.727	5503.8	3345.6
			335.515	5172.9	2918.35
			337.303	4841.42	2593.35
			339.09	4513.54	2345.95
			340.878	4186.58	2150.67
			342.663	3862.82	1991.29
			344.449	3544.1	1857.52
			346.235	3231.59	1745.93
			348.021	2931.75	1653.59
			349.805	2651.29	1577.43
			351.59	2390.61	1515.4
			353.375	2141.53	1467.32
			355.159	1900.43	1434.96
			356.941	1667.76	1415.55
			358.725	1444.14	1404.41
			360.508	1236.4	1394.34
			362.289	1048.51	1381.26
			364.072	884.53	1360.67
			365.855	741.693	1330.95
			367.635	613.872	1291.32
			369.416	495.939	1244.91
			371.198	385.3	1194.21
			372.977	284.37	1143.68
			374.757	197.635	1095.41
			376.538	128.614	1052.01
			378.316	79.0074	1010.29
			380.095	43.1292	967.403
			381.875	18.0171	920.393
			383.652	1.58464	873.771
			385.43	-4.80568	830.577
			387.208	0	793.421
			388.984	-25.4495	758.237
			390.762	-37.0921	722.273
			392.537	-36.6257	683.924
			394.314	-30.0022	645.536
			396.089	-21.1138	608.693
			397.865	-12.2333	572.989
			399.641	-2.30987	536.3
			401.414	6.40458	495.918
			403.189	14.834	450.732
			404.962	23.1235	400.471
			406.737	30.4309	347.65
			408.509	32.2964	295.344
			410.283	26.7537	247.386
			412.054	20.5382	205.136
			413.827	0	169.388
			415.598	17.466	138.579
			417.37	18.7867	112.663
			419.14	8.16815	89.6411
			420.912	-5.92764	70.5926
			422.682	-0.37011	54.7824
			424.453	2.75915	43.193
			426.221	5.21922	34.1982
			427.992	8.39547	24.7042
			429.76	10.3485	18.0363
			431.527	7.88589	14.8744
			433.297	1.04142	15.5016
			435.064	-7.06524	17.2176
			436.832	-15.9932	20.0767
			438.599	-23.0688	21.2758
			440.367	-23.0837	20.1578
			442.132	-16.3259	14.0997
			443.898	-6.51324	6.6917
			445.665	5.45611	1.93572
			447.429	4.67053	3.97754
			449.194	-3.72566	11.5134
			450.96	-4.4593	21.1184
			452.723	5.81841	28.5441
			454.489	-2.3367	30.4461
			456.251	-0.51349	26.2078
			458.014	7.85958	17.9505
			459.778	9.9314	10.7213
			461.54	8.10844	6.82601
			463.302	5.19349	6.96869
			465.063	0.67124	8.1853
			466.826	-2.44942	9.40805
			468.586	-1.66797	8.37659
			470.347	2.66777	5.6242
			472.109	9.23682	1.74287
			473.868	16.052	-0.90566
			475.627	22.3061	-2.66919
			477.386	27.5923	-5.71372
			479.147	28.271	-11.6991
			480.905	25.0709	-18.3067
			482.663	19.7897	-20.9263
			484.42	13.7113	-17.906
			486.179	7.08444	-12.0995
			487.936	0	-7.82618
			489.693	7.52318	-7.00585
			491.449	8.77966	-8.73759
			493.205	4.86031	-12.3523
			494.962	10.9291	-16.586
			496.717	10.0761	-20.3738
			498.472	7.31215	-21.8216
			500.227	1.13478	-21.5614
			501.981	-2.53713	-21.0693
			503.735	-3.69205	-21.5922
			505.49	-3.48061	-21.8
			507.243	-3.70787	-19.9729
			508.996	-4.02013	-15.8779
			510.748	-3.44674	-11.1379
			512.501	0	-7.01385
			514.252	-8.32677	-2.76394
			516.004	-7.85387	2.29004
			517.755	1.15036	7.53095
			519.508	15.7959	10.128
			521.258	28.2945	9.87885
			523.008	34.565	8.43469
			524.758	30.8976	9.3065
			526.507	19.0804	15.2599
			528.257	0	23.2966
			530.005	5.09618	32.9136
			531.754	8.24114	42.642
			533.502	9.68832	53.8891
			535.25	9.9095	65.5102
			536.997	5.83391	75.9309
			538.744	-0.45768	81.3457
			540.491	-6.23627	82.6854
			542.237	-7.81164	82.4939
			543.983	0	83.8253
			545.729	-0.20729	85.9968
			547.474	12.4019	88.6539
			549.22	33.3846	91.7283
			550.964	60.9443	95.4151
			552.709	89.7155	99.5173
			554.453	118.331	103.258
			556.197	148.403	107.05
			557.94	182.778	112.128
			559.683	225.544	122.37
			561.426	272.61	139.305
			563.168	318.803	163.017
			564.91	357.376	190.121
			566.65	384.422	224.088
			568.391	398.887	263.843
			570.133	405.591	309.402
			571.873	413.216	353.399
			573.614	426.653	395.059
			575.354	447.534	433.461
			577.094	471.876	469.593
			578.833	494.989	503.36
			580.57	514.647	535.204
			582.309	526.824	566.381
			584.047	534.407	596.417
			585.785	540.044	621.331
			587.523	548.339	635.475
			589.26	558.891	640.501
			590.996	572.63	637.646
			592.732	588.231	628.593
			594.469	603.468	608.814
			596.205	615.825	583.386
			597.941	621.859	557.86
			599.674	622.9	540.69
			601.409	622.094	531.699
			603.144	621.152	532.74
			604.878	624.871	542.113
			606.61	633.914	566.26
			608.344	649.554	602.17
			610.078	667.547	648.169
			611.811	683.741	696.522
			613.542	692.831	745.353
			615.274	693.48	791.776
			617.006	687.508	833.311
			618.736	677.761	869.813
			620.468	669.692	903.106
			622.199	665.237	934.549
			623.927	664.003	962.311
			625.658	664.908	982.584
			627.388	663.031	991.336
			629.116	658.747	990.608
			630.845	650.537	984.91
			632.575	641.476	979.772
			634.301	633.635	971.334
			636.03	629.223	956.256
			637.756	626.837	930.057
			639.484	624.937	896.679
			641.211	623.687	860.88
			642.937	623.61	827.84
			644.664	627.561	798.44
			646.388	636.395	767.602
			648.114	645.121	729.732
			649.84	651.778	680.756
			651.564	648.038	621.959
			653.289	632.767	555.691
			655.012	607.991	485.949
			656.736	583.263	415.416
			658.459	565.396	347.069
			660.183	557.996	283.309
			661.904	559.521	226.693
			663.627	563.274	179.411
			665.348	564.647	142.929
			667.071	559.89	117.248
			668.791	548.953	98.4906
			670.513	538.928	81.9035
			672.233	532.104	63.5038
			673.954	532.001	45.1634
			675.673	537.271	30.0464
			677.394	545.583	20.551
			679.112	551.927	15.6777
			680.832	551.769	13.832
			682.55	544.855	13.3896
			684.267	531.323	11.997
			685.986	514.437	8.81495
			687.703	495.906	4.4993
			689.421	478.594	1.46697
			691.137	462.93	0
			692.853	447.045	0.45195
			694.57	430.794	-2.30536
			696.285	416.541	-8.39214
			698.002	405.444	-15.0415
			699.716	398.571	-18.744
			701.431	395.672	-18.7568
			703.146	397.517	-16.3015
			704.86	402.994	-12.719
			706.573	408.561	-9.4693
			708.288	411.41	-7.23208
			710	412.135	-7.92206
			711.712	410.896	-9.82804
			713.424	409.27	-11.0709
			715.138	406.753	-9.06344
			716.849	405.108	-5.14365
			718.56	401.418	-1.98117
			720.272	392.293	-0.48865
			721.982	375.755	0
			723.692	351.377	-1.13407
			725.402	322.188	0.68255
			727.113	293.984	6.58632
			728.822	273.609	13.9593
			730.53	262.763	19.5859
			732.239	256.872	19.5598
			733.946	248.491	14.7059
			735.656	229.388	9.70936
			737.363	198.811	8.38647
			739.07	159.539	10.7006
			740.777	120.132	11.9867
			742.483	93.7124	10.8483
			744.191	85.9153	6.88989
			745.897	93.3261	3.65555
			747.602	106.213	0.75977
			749.307	111.92	-0.57301
			751.012	102.58	-1.13778
			752.716	78.141	0
			754.42	47.7778	1.2222
			756.126	23.0077	1.84668
			757.83	11.6775	2.15487
			759.533	14.5088	4.47743
			761.235	25.6406	8.08234
			762.938	38.8379	9.8619
			764.64	44.8877	6.49481
			766.342	41.0965	-0.64428
			768.043	32.1257	-6.16901
			769.744	24.713	-5.89574
			771.445	25.4243	-2.03647
			773.146	36.0335	0.2558
			774.846	55.2653	-2.52957
			776.546	75.723	-6.70694
			778.245	88.6172	-8.99196
			779.945	88.908	-7.02733
			781.644	75.8842	-3.45534
			783.342	56.9689	0
			785.04	40.0906	3.67428
			786.738	32.4133	4.70355
			788.436	34.47	3.37283
			790.133	41.8282	1.60794
			791.83	48.1003	1.30605
			793.527	50.0975	3.22215
			795.223	48.5102	6.44109
			796.919	42.9918	8.77203
			798.615	36.7605	9.60297
			800.311	33.5951	8.75791

## Sheet: Fig. 2q
FTIR spectra
Fig. 2q
				AZCS	CZCS
			Wavenumber (cm-1)	Intensity (a.u.)
			501.409	0.04482	0.02646
			503.338	0.04458	0.02625
			505.266	0.04445	0.0261
			507.195	0.04445	0.02602
			509.123	0.04459	0.02601
			511.052	0.04485	0.02607
			512.98	0.04521	0.02618
			514.909	0.04561	0.02632
			516.837	0.04602	0.02648
			518.766	0.04638	0.02665
			520.694	0.04667	0.0268
			522.623	0.04687	0.02693
			524.551	0.04694	0.027
			526.48	0.04686	0.027
			528.408	0.04663	0.02693
			530.337	0.04625	0.0268
			532.265	0.04575	0.02661
			534.194	0.04518	0.02639
			536.122	0.04457	0.02614
			538.051	0.04395	0.02589
			539.979	0.04334	0.02564
			541.908	0.04276	0.02542
			543.836	0.04221	0.02523
			545.765	0.0417	0.02507
			547.693	0.04123	0.02494
			549.622	0.0408	0.02483
			551.55	0.04041	0.02475
			553.479	0.04005	0.02469
			555.407	0.03971	0.02862
			557.336	0.03937	0.0282
			559.264	0.03903	0.02781
			561.193	0.03866	0.02743
			563.121	0.03828	0.02707
			565.05	0.03787	0.02672
			566.978	0.03745	0.02638
			568.907	0.03703	0.02606
			570.835	0.03661	0.02576
			572.764	0.0362	0.02549
			574.692	0.03581	0.02525
			576.621	0.03546	0.02524
			578.549	0.03516	0.02439
			580.478	0.03494	0.02372
			582.406	0.03483	0.02325
			584.335	0.03482	0.02297
			586.263	0.03492	0.02287
			588.192	0.03512	0.02294
			590.12	0.03543	0.02317
			592.049	0.03581	0.02354
			593.977	0.03625	0.02402
			595.906	0.03675	0.02455
			597.834	0.03729	0.02511
			599.763	0.03786	0.02569
			601.691	0.03845	0.02626
			603.62	0.03906	0.02683
			605.548	0.03969	0.0274
			607.477	0.04034	0.02794
			609.405	0.04103	0.02844
			611.334	0.04176	0.02889
			613.262	0.04255	0.02927
			615.191	0.04339	0.02955
			617.119	0.04429	0.02975
			619.048	0.04525	0.02982
			620.976	0.04625	0.02979
			622.905	0.0473	0.02966
			624.833	0.04837	0.02944
			626.762	0.04945	0.02913
			628.69	0.05052	0.02874
			630.619	0.05158	0.02831
			632.547	0.0526	0.02787
			634.476	0.05356	0.02745
			636.404	0.05445	0.02709
			638.333	0.05525	0.02682
			640.261	0.05594	0.02666
			642.19	0.0565	0.02662
			644.118	0.05691	0.02669
			646.047	0.05716	0.02686
			647.975	0.05721	0.02711
			649.904	0.05705	0.02742
			651.832	0.05667	0.02776
			653.761	0.05607	0.02809
			655.689	0.05525	0.02839
			657.618	0.05421	0.02864
			659.546	0.05298	0.02883
			661.475	0.05158	0.02894
			663.403	0.05002	0.02897
			665.332	0.04835	0.02893
			667.26	0.0466	0.02881
			669.188	0.04479	0.02864
			671.117	0.04296	0.02844
			673.045	0.04114	0.02823
			674.974	0.03936	0.02803
			676.903	0.03764	0.02785
			678.831	0.03599	0.02771
			680.76	0.03441	0.02761
			682.688	0.03291	0.02757
			684.616	0.03149	0.02759
			686.545	0.03015	0.02766
			688.473	0.02889	0.02778
			690.402	0.02771	0.02796
			692.331	0.02661	0.02819
			694.259	0.02558	0.02847
			696.188	0.02462	0.02878
			698.116	0.02372	0.02912
			700.044	0.02287	0.02947
			701.973	0.02209	0.02982
			703.902	0.02136	0.03015
			705.83	0.02068	0.03045
			707.759	0.02007	0.03071
			709.687	0.0195	0.03093
			711.615	0.01899	0.03109
			713.544	0.01852	0.03118
			715.472	0.01808	0.03121
			717.401	0.01768	0.03116
			719.33	0.01729	0.03106
			721.258	0.01692	0.0309
			723.187	0.01657	0.03069
			725.115	0.01623	0.03047
			727.043	0.0159	0.03023
			728.972	0.01557	0.03
			730.9	0.01524	0.02978
			732.829	0.0149	0.0296
			734.757	0.01457	0.02946
			736.686	0.01424	0.02935
			738.614	0.0139	0.02927
			740.543	0.01357	0.02923
			742.471	0.01324	0.02922
			744.4	0.0129	0.02921
			746.328	0.01257	0.0292
			748.257	0.01222	0.02916
			750.185	0.01187	0.0291
			752.114	0.0115	0.02898
			754.042	0.01113	0.02882
			755.971	0.01075	0.02862
			757.899	0.01037	0.02837
			759.828	0.01	0.02808
			761.756	0.00964	0.02778
			763.685	0.00931	0.02748
			765.613	0.00901	0.02719
			767.542	0.00875	0.02691
			769.47	0.00853	0.02667
			771.399	0.00834	0.02644
			773.327	0.00818	0.02625
			775.256	0.00805	0.02607
			777.184	0.00794	0.02591
			779.113	0.00784	0.02576
			781.041	0.00774	0.0256
			782.97	0.00764	0.02543
			784.898	0.00753	0.02525
			786.827	0.00739	0.02506
			788.755	0.00725	0.02486
			790.684	0.00708	0.02466
			792.612	0.00691	0.02448
			794.541	0.00674	0.02432
			796.469	0.00659	0.02419
			798.398	0.00645	0.02412
			800.326	0.00633	0.02409
			802.255	0.00625	0.0241
			804.183	0.0062	0.02414
			806.112	0.00619	0.02422
			808.04	0.00622	0.02433
			809.969	0.0063	0.02445
			811.897	0.00641	0.02459
			813.826	0.00657	0.02475
			815.754	0.00675	0.02491
			817.683	0.00697	0.02508
			819.611	0.00719	0.02526
			821.54	0.00743	0.02544
			823.468	0.00766	0.02563
			825.397	0.00789	0.02582
			827.325	0.0081	0.02603
			829.254	0.0083	0.02624
			831.182	0.00848	0.02647
			833.111	0.00863	0.02669
			835.039	0.00876	0.02691
			836.968	0.00887	0.02711
			838.896	0.00897	0.02729
			840.825	0.00907	0.02744
			842.753	0.00917	0.02757
			844.682	0.00929	0.02767
			846.61	0.00941	0.02775
			848.539	0.00956	0.0278
			850.467	0.00973	0.02782
			852.396	0.00992	0.02782
			854.324	0.01013	0.02781
			856.253	0.01035	0.02777
			858.181	0.01059	0.02774
			860.11	0.01084	0.02771
			862.038	0.01109	0.02769
			863.967	0.01133	0.0277
			865.895	0.01156	0.02773
			867.824	0.01177	0.0278
			869.752	0.01198	0.0279
			871.681	0.01217	0.02804
			873.609	0.01235	0.02821
			875.538	0.01253	0.0284
			877.466	0.01271	0.02862
			879.395	0.01289	0.02884
			881.323	0.01307	0.02906
			883.252	0.01327	0.02927
			885.18	0.01347	0.02946
			887.109	0.01368	0.02961
			889.037	0.0139	0.02974
			890.966	0.01412	0.02982
			892.894	0.01433	0.02986
			894.823	0.01453	0.02986
			896.751	0.01471	0.02983
			898.68	0.01486	0.02978
			900.608	0.01499	0.0297
			902.537	0.01509	0.02962
			904.465	0.01516	0.02952
			906.394	0.01522	0.02942
			908.322	0.01525	0.02931
			910.251	0.01526	0.02919
			912.179	0.01527	0.02906
			914.108	0.01529	0.02895
			916.036	0.01531	0.02884
			917.965	0.01536	0.02875
			919.893	0.01542	0.02867
			921.822	0.0155	0.02862
			923.75	0.0156	0.02858
			925.679	0.0157	0.02856
			927.607	0.0158	0.02856
			929.536	0.0159	0.02859
			931.464	0.01598	0.02864
			933.393	0.01605	0.02871
			935.321	0.01609	0.02882
			937.25	0.01609	0.02894
			939.178	0.01606	0.02907
			941.107	0.01599	0.02921
			943.035	0.01589	0.02936
			944.964	0.01577	0.02951
			946.892	0.01564	0.02967
			948.821	0.01551	0.02984
			950.749	0.0154	0.03003
			952.678	0.01531	0.03023
			954.606	0.01527	0.03046
			956.535	0.01528	0.03069
			958.463	0.01535	0.03095
			960.392	0.01549	0.03124
			962.32	0.01571	0.03154
			964.249	0.01601	0.03188
			966.177	0.01641	0.03226
			968.106	0.0169	0.03266
			970.034	0.0175	0.03309
			971.963	0.0182	0.03355
			973.891	0.01903	0.03402
			975.82	0.02	0.03451
			977.748	0.02113	0.03502
			979.677	0.02244	0.03552
			981.605	0.02396	0.03603
			983.534	0.02571	0.03653
			985.462	0.02771	0.03702
			987.391	0.02995	0.0375
			989.319	0.03244	0.03796
			991.248	0.03514	0.0384
			993.176	0.038	0.0388
			995.105	0.04095	0.03918
			997.033	0.04389	0.03952
			998.962	0.04669	0.03982
			1000.89	0.04922	0.04006
			1002.82	0.05134	0.04025
			1004.75	0.05291	0.04037
			1006.68	0.05381	0.04043
			1008.6	0.05395	0.04041
			1010.53	0.05328	0.04032
			1012.46	0.0518	0.04016
			1014.39	0.04956	0.03992
			1016.32	0.04665	0.03961
			1018.25	0.0432	0.03925
			1020.17	0.03938	0.03885
			1022.1	0.03535	0.03842
			1024.03	0.03129	0.03799
			1025.96	0.02737	0.03757
			1027.89	0.02372	0.03716
			1029.82	0.02045	0.03679
			1031.75	0.01763	0.03646
			1033.67	0.0153	0.03617
			1035.6	0.01348	0.03593
			1037.53	0.01213	0.03575
			1039.46	0.01121	0.03561
			1041.39	0.01066	0.03552
			1043.32	0.0104	0.03546
			1045.24	0.01036	0.03541
			1047.17	0.01046	0.03538
			1049.1	0.01064	0.03535
			1051.03	0.01085	0.03531
			1052.96	0.01107	0.03526
			1054.89	0.01126	0.0352
			1056.82	0.01143	0.03512
			1058.74	0.01156	0.03502
			1060.67	0.01168	0.0349
			1062.6	0.0118	0.03475
			1064.53	0.01194	0.03459
			1066.46	0.01212	0.03442
			1068.39	0.01235	0.03426
			1070.32	0.01264	0.03411
			1072.24	0.013	0.03399
			1074.17	0.01343	0.03391
			1076.1	0.01394	0.03389
			1078.03	0.01452	0.03393
			1079.96	0.01517	0.03406
			1081.89	0.01589	0.03428
			1083.82	0.01667	0.03461
			1085.74	0.01751	0.03504
			1087.67	0.01841	0.0356
			1089.6	0.01937	0.03625
			1091.53	0.02039	0.037
			1093.46	0.02146	0.03781
			1095.39	0.0226	0.03867
			1097.32	0.02378	0.03955
			1099.24	0.025	0.04042
			1101.17	0.02626	0.04125
			1103.1	0.02753	0.04202
			1105.03	0.02881	0.04269
			1106.96	0.03006	0.04324
			1108.89	0.03129	0.04364
			1110.81	0.03245	0.04388
			1112.74	0.03355	0.04397
			1114.67	0.03456	0.04388
			1116.6	0.03547	0.04364
			1118.53	0.03626	0.04324
			1120.46	0.03693	0.0427
			1122.38	0.03748	0.04203
			1124.31	0.03792	0.04126
			1126.24	0.03825	0.0404
			1128.17	0.03849	0.03948
			1130.1	0.03864	0.03853
			1132.03	0.03872	0.03758
			1133.96	0.03874	0.03664
			1135.88	0.03872	0.03574
			1137.81	0.03868	0.03491
			1139.74	0.03862	0.03416
			1141.67	0.03855	0.0335
			1143.6	0.03849	0.03295
			1145.53	0.03844	0.0325
			1147.46	0.03841	0.03215
			1149.38	0.03839	0.03189
			1151.31	0.03838	0.03171
			1153.24	0.03837	0.0316
			1155.17	0.03837	0.03153
			1157.1	0.03836	0.03148
			1159.03	0.03834	0.03145
			1160.95	0.0383	0.03142
			1162.88	0.03821	0.03137
			1164.81	0.03808	0.03128
			1166.74	0.03789	0.03116
			1168.67	0.03762	0.031
			1170.6	0.03727	0.03079
			1172.53	0.03683	0.03053
			1174.45	0.0363	0.03024
			1176.38	0.03567	0.0299
			1178.31	0.03495	0.02952
			1180.24	0.03414	0.02912
			1182.17	0.03323	0.02869
			1184.1	0.03225	0.02823
			1186.03	0.03119	0.02776
			1187.95	0.03008	0.02728
			1189.88	0.0289	0.02678
			1191.81	0.02769	0.02629
			1193.74	0.02643	0.02579
			1195.67	0.02514	0.02529
			1197.6	0.02383	0.0248
			1199.53	0.02249	0.0243
			1201.45	0.02113	0.02381
			1203.38	0.01977	0.02332
			1205.31	0.01842	0.02286
			1207.24	0.01708	0.02241
			1209.17	0.01577	0.02199
			1211.1	0.01451	0.02161
			1213.03	0.01331	0.02128
			1214.95	0.01219	0.02099
			1216.88	0.01115	0.02077
			1218.81	0.0102	0.02061
			1220.74	0.00935	0.02051
			1222.67	0.0086	0.02048
			1224.6	0.00795	0.02051
			1226.52	0.00738	0.02059
			1228.45	0.00688	0.02071
			1230.38	0.00644	0.02086
			1232.31	0.00603	0.02101
			1234.24	0.00564	0.02115
			1236.17	0.00526	0.02127
			1238.1	0.00487	0.02135
			1240.02	0.00446	0.02139
			1241.95	0.00404	0.02138
			1243.88	0.00361	0.02132
			1245.81	0.00316	0.02121
			1247.74	0.00271	0.02107
			1249.67	0.00228	0.0209
			1251.6	0.00186	0.02071
			1253.52	0.00148	0.02054
			1255.45	0.00115	0.02039
			1257.38	0.000868981	0.02028
			1259.31	0.000650345	0.02022
			1261.24	0.000492983	0.02021
			1263.17	0.000397293	0.02027
			1265.09	0.000359852	0.02038
			1267.02	0.00037378	0.02055
			1268.95	0.000430956	0.02075
			1270.88	0.00052118	0.02098
			1272.81	0.000634682	0.02122
			1274.74	0.000761259	0.02146
			1276.66	0.000892819	0.02168
			1278.59	0.00102	0.02187
			1280.52	0.00115	0.02202
			1282.45	0.00126	0.02212
			1284.38	0.00138	0.02219
			1286.31	0.00149	0.02223
			1288.24	0.00161	0.02225
			1290.16	0.00175	0.02227
			1292.09	0.00193	0.0223
			1294.02	0.00214	0.02235
			1295.95	0.0024	0.02244
			1297.88	0.0027	0.02257
			1299.81	0.00306	0.02274
			1301.74	0.00346	0.02295
			1303.66	0.00391	0.0232
			1305.59	0.0044	0.02348
			1307.52	0.00493	0.02378
			1309.45	0.00548	0.02408
			1311.38	0.00606	0.02437
			1313.31	0.00666	0.02464
			1315.23	0.00729	0.02488
			1317.16	0.00796	0.02509
			1319.09	0.00866	0.02526
			1321.02	0.00941	0.02539
			1322.95	0.0102	0.02549
			1324.88	0.01103	0.02557
			1326.81	0.01189	0.02562
			1328.73	0.01275	0.02565
			1330.66	0.01358	0.02565
			1332.59	0.01437	0.02562
			1334.52	0.01508	0.02558
			1336.45	0.01569	0.02553
			1338.38	0.01618	0.02547
			1340.31	0.01655	0.02541
			1342.23	0.01679	0.02536
			1344.16	0.01692	0.02533
			1346.09	0.01698	0.02533
			1348.02	0.01699	0.02537
			1349.95	0.01699	0.02547
			1351.88	0.01703	0.02561
			1353.81	0.01712	0.02582
			1355.73	0.01732	0.02608
			1357.66	0.01763	0.02641
			1359.59	0.01809	0.02678
			1361.52	0.01869	0.02718
			1363.45	0.01941	0.02759
			1365.38	0.02026	0.028
			1367.3	0.02121	0.0284
			1369.23	0.02226	0.02879
			1371.16	0.0234	0.02914
			1373.09	0.02463	0.02945
			1375.02	0.02593	0.02971
			1376.95	0.02729	0.02989
			1378.88	0.02873	0.02999
			1380.8	0.03024	0.03001
			1382.73	0.03181	0.02995
			1384.66	0.03343	0.0298
			1386.59	0.03509	0.02956
			1388.52	0.03677	0.02926
			1390.45	0.03845	0.02889
			1392.38	0.04013	0.02848
			1394.3	0.04177	0.02803
			1396.23	0.04333	0.02758
			1398.16	0.04481	0.02714
			1400.09	0.04618	0.02675
			1402.02	0.04744	0.02644
			1403.95	0.04856	0.02623
			1405.87	0.04955	0.02612
			1407.8	0.05038	0.02612
			1409.73	0.05105	0.0262
			1411.66	0.05154	0.02637
			1413.59	0.05184	0.02658
			1415.52	0.05195	0.02683
			1417.44	0.05186	0.02708
			1419.37	0.05156	0.0273
			1421.3	0.05107	0.02748
			1423.23	0.05041	0.0276
			1425.16	0.04961	0.02765
			1427.09	0.04869	0.02764
			1429.02	0.04768	0.02756
			1430.94	0.04663	0.02744
			1432.87	0.04558	0.0273
			1434.8	0.04456	0.02716
			1436.73	0.04361	0.02707
			1438.66	0.04277	0.02704
			1440.59	0.04205	0.02711
			1442.52	0.04147	0.02729
			1444.44	0.04099	0.02756
			1446.37	0.04057	0.0279
			1448.3	0.04018	0.02829
			1450.23	0.03977	0.02871
			1452.16	0.03931	0.02912
			1454.09	0.03876	0.02949
			1456.02	0.03811	0.02982
			1457.94	0.03735	0.03008
			1459.87	0.03648	0.03027
			1461.8	0.03551	0.03035
			1463.73	0.03444	0.03032
			1465.66	0.03331	0.03017
			1467.59	0.03214	0.02991
			1469.52	0.03099	0.02958
			1471.44	0.02993	0.0292
			1473.37	0.02902	0.02883
			1475.3	0.02831	0.0285
			1477.23	0.0278	0.02819
			1479.16	0.02749	0.02791
			1481.09	0.02738	0.02766
			1483.01	0.02747	0.02745
			1484.94	0.02774	0.02729
			1486.87	0.0282	0.02716
			1488.8	0.02884	0.02709
			1490.73	0.02967	0.02712
			1492.66	0.03071	0.02724
			1494.59	0.03191	0.02744
			1496.51	0.03322	0.02768
			1498.44	0.03461	0.02793
			1500.37	0.03605	0.02818
			1502.3	0.03752	0.02842
			1504.23	0.03903	0.02866
			1506.16	0.0406	0.02889
			1508.09	0.04222	0.02913
			1510.01	0.04389	0.02933
			1511.94	0.04558	0.02948
			1513.87	0.04728	0.02955
			1515.8	0.049	0.02953
			1517.73	0.05076	0.02944
			1519.66	0.05259	0.02927
			1521.58	0.05452	0.02905
			1523.51	0.05659	0.02882
			1525.44	0.05887	0.02864
			1527.37	0.06132	0.02851
			1529.3	0.06391	0.02839
			1531.23	0.06657	0.02826
			1533.15	0.06925	0.02811
			1535.08	0.0719	0.02795
			1537.01	0.07446	0.02777
			1538.94	0.07691	0.0276
			1540.87	0.07919	0.02744
			1542.8	0.08124	0.02729
			1544.73	0.083	0.02714
			1546.65	0.0844	0.02696
			1548.58	0.08538	0.02676
			1550.51	0.08592	0.02652
			1552.44	0.08601	0.02626
			1554.37	0.08567	0.026
			1556.3	0.08493	0.02574
			1558.23	0.08382	0.02552
			1560.15	0.0824	0.02534
			1562.08	0.08067	0.02518
			1564.01	0.07864	0.02498
			1565.94	0.07635	0.02474
			1567.87	0.07386	0.02446
			1569.8	0.07124	0.02414
			1571.72	0.06856	0.02379
			1573.65	0.0659	0.02346
			1575.58	0.06333	0.02315
			1577.51	0.06091	0.02289
			1579.44	0.05868	0.02268
			1581.37	0.05666	0.02253
			1583.3	0.05489	0.02246
			1585.22	0.05339	0.02249
			1587.15	0.0522	0.02265
			1589.08	0.05135	0.02296
			1591.01	0.05084	0.02343
			1592.94	0.05069	0.02406
			1594.87	0.05086	0.02484
			1596.8	0.05134	0.02575
			1598.72	0.05209	0.02675
			1600.65	0.05309	0.02784
			1602.58	0.05432	0.029
			1604.51	0.05573	0.0302
			1606.44	0.05727	0.03142
			1608.37	0.05891	0.03264
			1610.3	0.06057	0.03382
			1612.22	0.06219	0.03493
			1614.15	0.06371	0.03594
			1616.08	0.06506	0.03682
			1618.01	0.06623	0.03757
			1619.94	0.06719	0.03821
			1621.87	0.06793	0.03874
			1623.8	0.06845	0.03916
			1625.72	0.06872	0.03946
			1627.65	0.06876	0.03965
			1629.58	0.06857	0.03974
			1631.51	0.06818	0.03974
			1633.44	0.06759	0.03966
			1635.37	0.06683	0.0395
			1637.29	0.0659	0.03925
			1639.22	0.06479	0.03889
			1641.15	0.06347	0.0384
			1643.08	0.06191	0.03775
			1645.01	0.06011	0.03692
			1646.94	0.05806	0.03594
			1648.87	0.0558	0.0348
			1650.79	0.05336	0.03356
			1652.72	0.05079	0.03224
			1654.65	0.04816	0.03092
			1656.58	0.04551	0.0296
			1658.51	0.04287	0.02831
			1660.44	0.04028	0.02708
			1662.37	0.0378	0.02594
			1664.29	0.03548	0.02493
			1666.22	0.03336	0.02407
			1668.15	0.03149	0.02338
			1670.08	0.02987	0.02285
			1672.01	0.02847	0.02245
			1673.94	0.02724	0.02214
			1675.86	0.02615	0.02188
			1677.79	0.02515	0.02164
			1679.72	0.02423	0.0214
			1681.65	0.02339	0.02119
			1683.58	0.02262	0.021
			1685.51	0.02192	0.02084
			1687.43	0.02128	0.02068
			1689.36	0.02067	0.02053
			1691.29	0.02006	0.02034
			1693.22	0.01944	0.02009
			1695.15	0.01879	0.01979
			1697.08	0.01812	0.01943
			1699.01	0.01746	0.01903
			1700.93	0.01682	0.01862
			1702.86	0.0162	0.0182
			1704.79	0.01558	0.01774
			1706.72	0.01494	0.01723
			1708.65	0.01424	0.01667
			1710.58	0.01351	0.01606
			1712.51	0.01277	0.01545
			1714.43	0.01205	0.01487
			1716.36	0.0114	0.01436
			1718.29	0.01085	0.01396
			1720.22	0.01039	0.01367
			1722.15	0.01004	0.01348
			1724.08	0.00979	0.01338
			1726.01	0.00963	0.01336
			1727.93	0.00954	0.01341
			1729.86	0.00953	0.01352
			1731.79	0.00959	0.01368
			1733.72	0.00971	0.01389
			1735.65	0.00988	0.01411
			1737.58	0.01003	0.0143
			1739.5	0.01011	0.0144
			1741.43	0.0101	0.0144
			1743.36	0.00999	0.01429
			1745.29	0.00978	0.01409
			1747.22	0.00951	0.0138
			1749.15	0.00919	0.01345
			1751.08	0.00884	0.01306
			1753	0.0085	0.01267
			1754.93	0.00818	0.01226
			1756.86	0.00789	0.01188
			1758.79	0.00766	0.01153
			1760.72	0.00748	0.01121
			1762.65	0.00736	0.01094
			1764.58	0.00729	0.01071
			1766.5	0.00728	0.01054
			1768.43	0.00732	0.01039
			1770.36	0.00737	0.01026
			1772.29	0.0074	0.01012
			1774.22	0.00742	0.00997
			1776.15	0.00742	0.00982
			1778.07	0.00742	0.00967
			1780	0.00741	0.00952
			1781.93	0.00741	0.00938
			1783.86	0.00741	0.00924
			1785.79	0.00742	0.00912
			1787.72	0.00743	0.00901
			1789.64	0.00745	0.0089
			1791.57	0.00747	0.00879
			1793.5	0.00747	0.00866
			1795.43	0.00745	0.00852
			1797.36	0.0074	0.00835
			1799.29	0.00732	0.00815
			1801.22	0.00721	0.00791
			1803.14	0.00707	0.00764
			1805.07	0.00691	0.00734
			1807	0.00673	0.00702
			1808.93	0.00658	0.00672
			1810.86	0.00648	0.00646
			1812.79	0.00643	0.00625
			1814.72	0.00644	0.0061
			1816.64	0.00652	0.00602
			1818.57	0.00666	0.00601
			1820.5	0.00686	0.00607
			1822.43	0.00709	0.00618
			1824.36	0.00735	0.00632
			1826.29	0.0076	0.00648
			1828.21	0.00785	0.00665
			1830.14	0.00807	0.0068
			1832.07	0.00824	0.00693
			1834	0.00836	0.007
			1835.93	0.00842	0.007
			1837.86	0.00842	0.00693
			1839.79	0.00836	0.0068
			1841.71	0.00827	0.00661
			1843.64	0.00817	0.00639
			1845.57	0.00807	0.00614
			1847.5	0.00799	0.00589
			1849.43	0.00793	0.00564
			1851.36	0.00791	0.00542
			1853.29	0.00794	0.00523
			1855.21	0.00801	0.00507
			1857.14	0.00811	0.00494
			1859.07	0.00824	0.00483
			1861	0.00839	0.00475
			1862.93	0.00854	0.00469
			1864.86	0.00869	0.00463
			1866.79	0.00883	0.00457
			1868.71	0.00893	0.00448
			1870.64	0.009	0.00438
			1872.57	0.00905	0.00426
			1874.5	0.00907	0.00414
			1876.43	0.00908	0.00401
			1878.36	0.00909	0.00388
			1880.29	0.00909	0.00378
			1882.21	0.00911	0.0037
			1884.14	0.00915	0.00364
			1886.07	0.0092	0.00361
			1888	0.00928	0.0036
			1889.93	0.00938	0.0036
			1891.86	0.00948	0.00361
			1893.78	0.0096	0.00364
			1895.71	0.00973	0.00368
			1897.64	0.00987	0.00373
			1899.57	0.01001	0.00378
			1901.5	0.01015	0.00383
			1903.43	0.0103	0.00389
			1905.36	0.01045	0.00397
			1907.28	0.01061	0.00405
			1909.21	0.01078	0.00414
			1911.14	0.01095	0.00423
			1913.07	0.01112	0.00432
			1915	0.01127	0.0044
			1916.93	0.01142	0.00448
			1918.86	0.01155	0.00454
			1920.78	0.01166	0.0046
			1922.71	0.01175	0.00465
			1924.64	0.01183	0.00468
			1926.57	0.01189	0.00472
			1928.5	0.01195	0.00476
			1930.43	0.01202	0.0048
			1932.35	0.01208	0.00484
			1934.28	0.01214	0.00489
			1936.21	0.01221	0.00495
			1938.14	0.01229	0.00501
			1940.07	0.01238	0.00507
			1942	0.01248	0.00512
			1943.92	0.01259	0.00516
			1945.85	0.01269	0.00519
			1947.78	0.01279	0.00519
			1949.71	0.01287	0.00517
			1951.64	0.01295	0.00513
			1953.57	0.01302	0.00507
			1955.5	0.01307	0.00499
			1957.42	0.01312	0.0049
			1959.35	0.01316	0.0048
			1961.28	0.0132	0.00472
			1963.21	0.01324	0.00464
			1965.14	0.01328	0.00457
			1967.07	0.01332	0.00452
			1969	0.01337	0.00448
			1970.92	0.01342	0.00445
			1972.85	0.0135	0.00444
			1974.78	0.01359	0.00445
			1976.71	0.0137	0.00447
			1978.64	0.01383	0.0045
			1980.57	0.01397	0.00454
			1982.49	0.01413	0.00457
			1984.42	0.01428	0.00459
			1986.35	0.01444	0.00461
			1988.28	0.01458	0.0046
			1990.21	0.01471	0.00458
			1992.14	0.01482	0.00455
			1994.07	0.01491	0.00451
			1995.99	0.01497	0.00446
			1997.92	0.01502	0.00441
			1999.85	0.01505	0.00436
			2001.78	0.01507	0.00432
			2003.71	0.01508	0.00429
			2005.64	0.01511	0.00428
			2007.57	0.01514	0.00429
			2009.49	0.01519	0.00431
			2011.42	0.01525	0.00435
			2013.35	0.01533	0.0044
			2015.28	0.01541	0.00445
			2017.21	0.01551	0.0045
			2019.14	0.01561	0.00454
			2021.07	0.0157	0.00457
			2022.99	0.0158	0.00458
			2024.92	0.01589	0.00458
			2026.85	0.01598	0.00458
			2028.78	0.01606	0.00457
			2030.71	0.01613	0.00455
			2032.64	0.0162	0.00453
			2034.56	0.01627	0.00452
			2036.49	0.01635	0.00451
			2038.42	0.01642	0.00451
			2040.35	0.01651	0.00452
			2042.28	0.0166	0.00454
			2044.21	0.0167	0.00456
			2046.13	0.0168	0.0046
			2048.06	0.01691	0.00464
			2049.99	0.01702	0.00467
			2051.92	0.01713	0.00471
			2053.85	0.01724	0.00473
			2055.78	0.01734	0.00475
			2057.71	0.01744	0.00475
			2059.64	0.01753	0.00475
			2061.56	0.01762	0.00474
			2063.49	0.01769	0.00472
			2065.42	0.01776	0.00468
			2067.35	0.01782	0.00463
			2069.28	0.01787	0.00458
			2071.21	0.01792	0.00452
			2073.14	0.01797	0.00446
			2075.06	0.01801	0.0044
			2076.99	0.01805	0.00436
			2078.92	0.01809	0.00433
			2080.85	0.01813	0.00431
			2082.78	0.01817	0.0043
			2084.7	0.01821	0.00431
			2086.63	0.01826	0.00433
			2088.56	0.01831	0.00436
			2090.49	0.01836	0.00439
			2092.42	0.01841	0.00444
			2094.35	0.01847	0.00448
			2096.28	0.01853	0.00452
			2098.2	0.01859	0.00455
			2100.13	0.01865	0.00458
			2102.06	0.01871	0.00459
			2103.99	0.01876	0.00459
			2105.92	0.01881	0.00458
			2107.85	0.01884	0.00456
			2109.78	0.01888	0.00453
			2111.7	0.01891	0.0045
			2113.63	0.01894	0.00446
			2115.56	0.01896	0.00442
			2117.49	0.01899	0.00438
			2119.42	0.01902	0.00433
			2121.35	0.01906	0.00429
			2123.28	0.0191	0.00424
			2125.2	0.01914	0.00419
			2127.13	0.01919	0.00414
			2129.06	0.01924	0.00409
			2130.99	0.01928	0.00403
			2132.92	0.01932	0.00397
			2134.85	0.01935	0.00391
			2136.78	0.01937	0.00385
			2138.7	0.01938	0.00379
			2140.63	0.01937	0.00374
			2142.56	0.01936	0.0037
			2144.49	0.01934	0.00367
			2146.42	0.01931	0.00364
			2148.35	0.01928	0.00363
			2150.27	0.01926	0.00362
			2152.2	0.01924	0.00362
			2154.13	0.01923	0.00362
			2156.06	0.01923	0.00361
			2157.99	0.01925	0.00361
			2159.92	0.01927	0.0036
			2161.84	0.01931	0.00358
			2163.77	0.01935	0.00356
			2165.7	0.01939	0.00353
			2167.63	0.01944	0.00351
			2169.56	0.01949	0.00349
			2171.49	0.01952	0.00347
			2173.42	0.01956	0.00346
			2175.34	0.01958	0.00346
			2177.27	0.0196	0.00347
			2179.2	0.0196	0.00348
			2181.13	0.0196	0.00349
			2183.06	0.01959	0.00349
			2184.99	0.01958	0.00348
			2186.92	0.01956	0.00346
			2188.84	0.01955	0.00343
			2190.77	0.01955	0.00337
			2192.7	0.01955	0.0033
			2194.63	0.01956	0.00322
			2196.56	0.01958	0.00312
			2198.49	0.01961	0.00303
			2200.41	0.01965	0.00293
			2202.34	0.01969	0.00283
			2204.27	0.01974	0.00275
			2206.2	0.0198	0.00268
			2208.13	0.01985	0.00263
			2210.06	0.01991	0.00259
			2211.99	0.01996	0.00257
			2213.91	0.02	0.00256
			2215.84	0.02004	0.00257
			2217.77	0.02009	0.00259
			2219.7	0.02012	0.00262
			2221.63	0.02016	0.00265
			2223.56	0.0202	0.00268
			2225.49	0.02024	0.0027
			2227.41	0.02028	0.00273
			2229.34	0.02033	0.00276
			2231.27	0.02037	0.00278
			2233.2	0.02042	0.0028
			2235.13	0.02047	0.00281
			2237.06	0.02052	0.00281
			2238.99	0.02058	0.00281
			2240.91	0.02063	0.0028
			2242.84	0.02069	0.00278
			2244.77	0.02075	0.00276
			2246.7	0.02081	0.00275
			2248.63	0.02087	0.00274
			2250.56	0.02094	0.00273
			2252.49	0.02101	0.00273
			2254.41	0.02108	0.00273
			2256.34	0.02116	0.00273
			2258.27	0.02124	0.00273
			2260.2	0.02131	0.00273
			2262.13	0.02139	0.00274
			2264.06	0.02146	0.00274
			2265.98	0.02152	0.00274
			2267.91	0.02158	0.00272
			2269.84	0.02163	0.00269
			2271.77	0.02167	0.00264
			2273.7	0.02171	0.00258
			2275.63	0.02174	0.00251
			2277.55	0.02176	0.00244
			2279.48	0.02178	0.00237
			2281.41	0.02181	0.00231
			2283.34	0.02183	0.00226
			2285.27	0.02185	0.00223
			2287.2	0.02187	0.00222
			2289.13	0.0219	0.00222
			2291.05	0.02194	0.00226
			2292.98	0.02198	0.00232
			2294.91	0.02203	0.0024
			2296.84	0.02208	0.0025
			2298.77	0.02214	0.00261
			2300.7	0.0222	0.00272
			2302.62	0.02226	0.00283
			2304.55	0.02232	0.00293
			2306.48	0.02239	0.00302
			2308.41	0.02245	0.00309
			2310.34	0.02252	0.00314
			2312.27	0.02258	0.00318
			2314.2	0.02265	0.0032
			2316.12	0.02271	0.0032
			2318.05	0.02277	0.0032
			2319.98	0.02283	0.00318
			2321.91	0.02289	0.00315
			2323.84	0.02295	0.00312
			2325.77	0.02301	0.0031
			2327.7	0.02307	0.00307
			2329.62	0.02314	0.00304
			2331.55	0.0232	0.00302
			2333.48	0.02326	0.003
			2335.41	0.02332	0.00298
			2337.34	0.02338	0.00296
			2339.27	0.02344	0.00295
			2341.2	0.0235	0.00293
			2343.12	0.02357	0.00292
			2345.05	0.02363	0.0029
			2346.98	0.02369	0.00289
			2348.91	0.02375	0.00287
			2350.84	0.02381	0.00285
			2352.77	0.02387	0.00283
			2354.7	0.02394	0.00281
			2356.62	0.024	0.00279
			2358.55	0.02406	0.00277
			2360.48	0.02412	0.00276
			2362.41	0.02418	0.00274
			2364.34	0.02424	0.00272
			2366.27	0.0243	0.00271
			2368.2	0.02437	0.00269
			2370.12	0.02443	0.00268
			2372.05	0.02449	0.00267
			2373.98	0.02456	0.00266
			2375.91	0.02462	0.00265
			2377.84	0.02469	0.00265
			2379.76	0.02475	0.00265
			2381.69	0.02482	0.00265
			2383.62	0.02488	0.00266
			2385.55	0.02493	0.00267
			2387.48	0.02499	0.00268
			2389.41	0.02504	0.0027
			2391.34	0.02508	0.00272
			2393.26	0.02512	0.00274
			2395.19	0.02516	0.00276
			2397.12	0.02519	0.00277
			2399.05	0.02522	0.00278
			2400.98	0.02526	0.00277
			2402.91	0.0253	0.00275
			2404.84	0.02534	0.00272
			2406.76	0.02539	0.00269
			2408.69	0.02544	0.00264
			2410.62	0.0255	0.00259
			2412.55	0.02557	0.00254
			2414.48	0.02564	0.00249
			2416.41	0.02571	0.00245
			2418.34	0.02579	0.00243
			2420.26	0.02587	0.00242
			2422.19	0.02595	0.00243
			2424.12	0.02604	0.00245
			2426.05	0.02613	0.0025
			2427.98	0.02621	0.00256
			2429.91	0.0263	0.00264
			2431.84	0.02638	0.00272
			2433.76	0.02646	0.00281
			2435.69	0.02655	0.00291
			2437.62	0.02663	0.00301
			2439.55	0.02671	0.0031
			2441.48	0.0268	0.0032
			2443.41	0.02688	0.00329
			2445.33	0.02697	0.00338
			2447.26	0.02706	0.00347
			2449.19	0.02716	0.00356
			2451.12	0.02726	0.00364
			2453.05	0.02736	0.00373
			2454.98	0.02747	0.0038
			2456.91	0.02759	0.00387
			2458.83	0.0277	0.00394
			2460.76	0.02782	0.004
			2462.69	0.02793	0.00404
			2464.62	0.02804	0.00408
			2466.55	0.02814	0.0041
			2468.48	0.02823	0.00411
			2470.41	0.02832	0.00412
			2472.33	0.02841	0.00411
			2474.26	0.02849	0.00411
			2476.19	0.02856	0.0041
			2478.12	0.02863	0.00409
			2480.05	0.02869	0.0041
			2481.98	0.02876	0.00413
			2483.9	0.02883	0.00417
			2485.83	0.0289	0.00423
			2487.76	0.02898	0.00431
			2489.69	0.02907	0.00441
			2491.62	0.02917	0.00452
			2493.55	0.02927	0.00464
			2495.47	0.02938	0.00476
			2497.4	0.0295	0.00487
			2499.33	0.02962	0.00497
			2501.26	0.02974	0.00505
			2503.19	0.02986	0.00513
			2505.12	0.02997	0.00518
			2507.05	0.03008	0.00522
			2508.97	0.03019	0.00525
			2510.9	0.03028	0.00525
			2512.83	0.03036	0.00526
			2514.76	0.03043	0.00525
			2516.69	0.03049	0.00525
			2518.62	0.03055	0.00526
			2520.55	0.03061	0.00527
			2522.47	0.03066	0.00528
			2524.4	0.03072	0.0053
			2526.33	0.03078	0.00532
			2528.26	0.03084	0.00534
			2530.19	0.03091	0.00537
			2532.12	0.03098	0.0054
			2534.05	0.03106	0.00544
			2535.97	0.03114	0.00549
			2537.9	0.03122	0.00555
			2539.83	0.0313	0.00561
			2541.76	0.03139	0.00568
			2543.69	0.03147	0.00575
			2545.62	0.03155	0.00582
			2547.55	0.03164	0.00589
			2549.47	0.03173	0.00596
			2551.4	0.03182	0.00604
			2553.33	0.03192	0.00612
			2555.26	0.03202	0.00619
			2557.19	0.03213	0.00626
			2559.12	0.03225	0.00633
			2561.04	0.03237	0.00639
			2562.97	0.0325	0.00644
			2564.9	0.03263	0.0065
			2566.83	0.03275	0.00655
			2568.76	0.03287	0.00659
			2570.69	0.03298	0.00663
			2572.61	0.03309	0.00666
			2574.54	0.0332	0.00668
			2576.47	0.0333	0.00668
			2578.4	0.0334	0.00667
			2580.33	0.0335	0.00664
			2582.26	0.0336	0.00661
			2584.19	0.03371	0.00657
			2586.11	0.03383	0.00653
			2588.04	0.03395	0.00649
			2589.97	0.03408	0.00646
			2591.9	0.03421	0.00643
			2593.83	0.03435	0.00641
			2595.76	0.03448	0.00639
			2597.69	0.03461	0.00639
			2599.61	0.03474	0.0064
			2601.54	0.03485	0.00641
			2603.47	0.03496	0.00643
			2605.4	0.03507	0.00645
			2607.33	0.03517	0.00647
			2609.26	0.03527	0.00648
			2611.18	0.03537	0.00649
			2613.11	0.03547	0.00649
			2615.04	0.03558	0.00649
			2616.97	0.0357	0.00648
			2618.9	0.03582	0.00647
			2620.83	0.03595	0.00647
			2622.76	0.03609	0.00648
			2624.68	0.03623	0.0065
			2626.61	0.03638	0.00654
			2628.54	0.03652	0.0066
			2630.47	0.03667	0.00668
			2632.4	0.03681	0.00678
			2634.33	0.03695	0.0069
			2636.26	0.03709	0.00704
			2638.18	0.03723	0.00719
			2640.11	0.03736	0.00734
			2642.04	0.03749	0.00747
			2643.97	0.03762	0.0076
			2645.9	0.03775	0.00769
			2647.83	0.03788	0.00776
			2649.76	0.03801	0.0078
			2651.68	0.03814	0.00781
			2653.61	0.03827	0.0078
			2655.54	0.03839	0.00776
			2657.47	0.03851	0.00772
			2659.4	0.03864	0.00767
			2661.33	0.03876	0.00762
			2663.25	0.03888	0.00758
			2665.18	0.039	0.00756
			2667.11	0.03912	0.00757
			2669.04	0.03926	0.00759
			2670.97	0.0394	0.00765
			2672.9	0.03956	0.00773
			2674.82	0.03972	0.00782
			2676.75	0.0399	0.00793
			2678.68	0.04008	0.00804
			2680.61	0.04026	0.00816
			2682.54	0.04045	0.00826
			2684.47	0.04064	0.00837
			2686.4	0.04083	0.00846
			2688.32	0.04101	0.00854
			2690.25	0.04119	0.00861
			2692.18	0.04135	0.00868
			2694.11	0.04151	0.00872
			2696.04	0.04166	0.00875
			2697.97	0.04181	0.00878
			2699.9	0.04195	0.0088
			2701.82	0.0421	0.00882
			2703.75	0.04224	0.00884
			2705.68	0.04239	0.00886
			2707.61	0.04255	0.00888
			2709.54	0.0427	0.00891
			2711.47	0.04286	0.00894
			2713.4	0.04301	0.00897
			2715.32	0.04316	0.00902
			2717.25	0.04331	0.00907
			2719.18	0.04346	0.00913
			2721.11	0.0436	0.0092
			2723.04	0.04375	0.00928
			2724.97	0.04388	0.00937
			2726.89	0.04402	0.00946
			2728.82	0.04417	0.00955
			2730.75	0.04432	0.00964
			2732.68	0.04448	0.00973
			2734.61	0.04464	0.00982
			2736.54	0.04482	0.00989
			2738.47	0.045	0.00994
			2740.39	0.04518	0.00997
			2742.32	0.04537	0.00999
			2744.25	0.04555	0.00999
			2746.18	0.04572	0.00997
			2748.11	0.04589	0.00994
			2750.04	0.04605	0.00991
			2751.97	0.04621	0.00988
			2753.89	0.04637	0.00986
			2755.82	0.04652	0.00986
			2757.75	0.04667	0.00988
			2759.68	0.04683	0.00992
			2761.61	0.047	0.00999
			2763.54	0.04718	0.01008
			2765.47	0.04737	0.01018
			2767.39	0.04756	0.01029
			2769.32	0.04776	0.01039
			2771.25	0.04796	0.01047
			2773.18	0.04815	0.01054
			2775.11	0.04834	0.01059
			2777.04	0.04851	0.01062
			2778.96	0.04867	0.01063
			2780.89	0.04882	0.01064
			2782.82	0.04896	0.01066
			2784.75	0.04909	0.01068
			2786.68	0.04922	0.01073
			2788.61	0.04935	0.01081
			2790.53	0.0495	0.01092
			2792.46	0.04965	0.01105
			2794.39	0.04982	0.0112
			2796.32	0.05001	0.01137
			2798.25	0.05022	0.01155
			2800.18	0.05044	0.01173
			2802.11	0.05067	0.0119
			2804.03	0.05091	0.01204
			2805.96	0.05115	0.01216
			2807.89	0.05139	0.01225
			2809.82	0.05163	0.01233
			2811.75	0.05187	0.0124
			2813.68	0.0521	0.01247
			2815.61	0.05233	0.01254
			2817.53	0.05256	0.01263
			2819.46	0.05279	0.01273
			2821.39	0.05302	0.01286
			2823.32	0.05327	0.013
			2825.25	0.05353	0.01316
			2827.18	0.0538	0.01332
			2829.11	0.0541	0.0135
			2831.03	0.05442	0.01369
			2832.96	0.05475	0.01387
			2834.89	0.05511	0.01406
			2836.82	0.05548	0.01425
			2838.75	0.05587	0.01443
			2840.68	0.05628	0.01463
			2842.61	0.05669	0.01484
			2844.53	0.05711	0.01506
			2846.46	0.05751	0.0153
			2848.39	0.05791	0.01556
			2850.32	0.05829	0.01582
			2852.25	0.05865	0.0161
			2854.18	0.05899	0.01637
			2856.1	0.0593	0.01662
			2858.03	0.05958	0.01686
			2859.96	0.05984	0.01706
			2861.89	0.06008	0.01723
			2863.82	0.0603	0.01737
			2865.75	0.0605	0.01748
			2867.68	0.0607	0.01756
			2869.6	0.0609	0.01762
			2871.53	0.06111	0.01765
			2873.46	0.06132	0.01769
			2875.39	0.06155	0.01774
			2877.32	0.0618	0.01781
			2879.25	0.06205	0.01791
			2881.18	0.06233	0.01803
			2883.1	0.06261	0.01819
			2885.03	0.0629	0.01836
			2886.96	0.0632	0.01854
			2888.89	0.06351	0.01873
			2890.82	0.06382	0.0189
			2892.75	0.06413	0.01906
			2894.67	0.06444	0.0192
			2896.6	0.06475	0.01931
			2898.53	0.06506	0.01938
			2900.46	0.06537	0.01943
			2902.39	0.06569	0.01944
			2904.32	0.06602	0.01944
			2906.24	0.06636	0.01942
			2908.17	0.0667	0.0194
			2910.1	0.06706	0.01939
			2912.03	0.06742	0.01939
			2913.96	0.06778	0.0194
			2915.89	0.06814	0.01941
			2917.82	0.06848	0.01941
			2919.74	0.06881	0.01942
			2921.67	0.06911	0.01941
			2923.6	0.06938	0.01938
			2925.53	0.06962	0.01934
			2927.46	0.06983	0.01927
			2929.39	0.06999	0.01918
			2931.32	0.07011	0.01907
			2933.24	0.07021	0.01893
			2935.17	0.07028	0.01877
			2937.1	0.07035	0.01861
			2939.03	0.07041	0.01844
			2940.96	0.07048	0.01829
			2942.89	0.07056	0.01816
			2944.82	0.07066	0.01804
			2946.74	0.07077	0.01796
			2948.67	0.0709	0.01789
			2950.6	0.07105	0.01785
			2952.53	0.07121	0.01782
			2954.46	0.07138	0.01781
			2956.39	0.07156	0.01782
			2958.31	0.07173	0.01783
			2960.24	0.0719	0.01785
			2962.17	0.07205	0.01786
			2964.1	0.07217	0.01786
			2966.03	0.07228	0.01785
			2967.96	0.07238	0.01781
			2969.89	0.07247	0.01774
			2971.81	0.07255	0.01766
			2973.74	0.07262	0.01756
			2975.67	0.07269	0.01745
			2977.6	0.07277	0.01734
			2979.53	0.07285	0.01724
			2981.46	0.07295	0.01715
			2983.39	0.07307	0.01707
			2985.31	0.07322	0.017
			2987.24	0.07339	0.01697
			2989.17	0.0736	0.01696
			2991.1	0.07383	0.017
			2993.03	0.07408	0.01707
			2994.96	0.07434	0.01717
			2996.89	0.07462	0.01729
			2998.81	0.0749	0.01744
			3000.74	0.0752	0.0176
			3002.67	0.0755	0.01776
			3004.6	0.0758	0.01793
			3006.53	0.0761	0.01812
			3008.46	0.07639	0.01831
			3010.38	0.07667	0.01851
			3012.31	0.07696	0.01871
			3014.24	0.07724	0.0189
			3016.17	0.07753	0.01908
			3018.1	0.07782	0.01925
			3020.03	0.07813	0.01939
			3021.95	0.07844	0.01952
			3023.88	0.07875	0.01962
			3025.81	0.07906	0.01971
			3027.74	0.07937	0.01978
			3029.67	0.07967	0.01983
			3031.6	0.07997	0.01986
			3033.53	0.08027	0.01989
			3035.45	0.08057	0.01991
			3037.38	0.08086	0.01994
			3039.31	0.08115	0.01999
			3041.24	0.08144	0.02007
			3043.17	0.08174	0.02017
			3045.1	0.08204	0.0203
			3047.03	0.08237	0.02044
			3048.95	0.08271	0.02059
			3050.88	0.08309	0.02076
			3052.81	0.08347	0.02092
			3054.74	0.08388	0.02107
			3056.67	0.08428	0.02122
			3058.6	0.08469	0.02135
			3060.53	0.0851	0.02148
			3062.45	0.0855	0.0216
			3064.38	0.08591	0.02172
			3066.31	0.08631	0.02183
			3068.24	0.0867	0.02195
			3070.17	0.08709	0.02208
			3072.1	0.08747	0.02224
			3074.02	0.08785	0.02241
			3075.95	0.08824	0.0226
			3077.88	0.08863	0.02282
			3079.81	0.08904	0.02306
			3081.74	0.08947	0.02333
			3083.67	0.08991	0.02361
			3085.59	0.09037	0.02392
			3087.52	0.09083	0.02423
			3089.45	0.09129	0.02455
			3091.38	0.09175	0.02487
			3093.31	0.09221	0.0252
			3095.24	0.09266	0.02554
			3097.17	0.09312	0.02588
			3099.09	0.09357	0.02621
			3101.02	0.09403	0.02653
			3102.95	0.09447	0.02685
			3104.88	0.09491	0.02714
			3106.81	0.09535	0.02741
			3108.74	0.0958	0.02766
			3110.67	0.09625	0.02789
			3112.59	0.09671	0.0281
			3114.52	0.09717	0.02829
			3116.45	0.09764	0.02846
			3118.38	0.09812	0.02863
			3120.31	0.0986	0.02878
			3122.24	0.09907	0.02893
			3124.16	0.09955	0.02907
			3126.09	0.10003	0.02922
			3128.02	0.10051	0.02939
			3129.95	0.10099	0.02956
			3131.88	0.10148	0.02975
			3133.81	0.10198	0.02994
			3135.74	0.10247	0.03014
			3137.66	0.10297	0.03032
			3139.59	0.10346	0.03049
			3141.52	0.10396	0.03064
			3143.45	0.10447	0.03078
			3145.38	0.10497	0.03091
			3147.31	0.10548	0.03103
			3149.24	0.10598	0.03116
			3151.16	0.10649	0.03132
			3153.09	0.10699	0.03149
			3155.02	0.1075	0.03171
			3156.95	0.10801	0.03197
			3158.88	0.10854	0.03227
			3160.81	0.10908	0.03263
			3162.74	0.10965	0.03303
			3164.66	0.11023	0.03346
			3166.59	0.11084	0.0339
			3168.52	0.11147	0.03434
			3170.45	0.11211	0.03476
			3172.38	0.11277	0.03513
			3174.31	0.11344	0.03546
			3176.24	0.11412	0.03573
			3178.16	0.11479	0.03594
			3180.09	0.11546	0.03611
			3182.02	0.11613	0.03626
			3183.95	0.11679	0.03639
			3185.88	0.11744	0.03652
			3187.81	0.11808	0.03668
			3189.73	0.11871	0.03688
			3191.66	0.11935	0.03715
			3193.59	0.11998	0.03748
			3195.52	0.12061	0.03788
			3197.45	0.12124	0.03834
			3199.38	0.12187	0.03885
			3201.3	0.1225	0.03939
			3203.23	0.12313	0.03995
			3205.16	0.12376	0.0405
			3207.09	0.12438	0.04104
			3209.02	0.12499	0.04154
			3210.95	0.12558	0.04202
			3212.88	0.12617	0.04246
			3214.8	0.12674	0.04285
			3216.73	0.12731	0.04321
			3218.66	0.12787	0.04353
			3220.59	0.12842	0.04382
			3222.52	0.12897	0.04409
			3224.45	0.12951	0.04435
			3226.38	0.13005	0.04461
			3228.3	0.13059	0.04486
			3230.23	0.13113	0.0451
			3232.16	0.13166	0.04531
			3234.09	0.1322	0.04551
			3236.02	0.13272	0.04568
			3237.95	0.13325	0.04582
			3239.88	0.13376	0.04595
			3241.8	0.13426	0.04606
			3243.73	0.13475	0.04617
			3245.66	0.13522	0.04627
			3247.59	0.13567	0.04638
			3249.52	0.13611	0.04649
			3251.45	0.13653	0.04661
			3253.38	0.13693	0.04675
			3255.3	0.13731	0.04692
			3257.23	0.13768	0.04712
			3259.16	0.13804	0.04736
			3261.09	0.1384	0.04763
			3263.02	0.13875	0.04793
			3264.95	0.13912	0.04825
			3266.87	0.13951	0.0486
			3268.8	0.13991	0.04896
			3270.73	0.14035	0.04935
			3272.66	0.14081	0.04974
			3274.59	0.14131	0.05016
			3276.52	0.14183	0.05058
			3278.45	0.14237	0.051
			3280.37	0.14293	0.0514
			3282.3	0.1435	0.05179
			3284.23	0.14408	0.05214
			3286.16	0.14465	0.05245
			3288.09	0.14522	0.05272
			3290.02	0.14579	0.05295
			3291.95	0.14634	0.05315
			3293.87	0.14689	0.05332
			3295.8	0.14744	0.05348
			3297.73	0.14799	0.05365
			3299.66	0.14855	0.05383
			3301.59	0.14913	0.05405
			3303.52	0.14975	0.05434
			3305.44	0.1504	0.05469
			3307.37	0.1511	0.05512
			3309.3	0.15185	0.05564
			3311.23	0.15264	0.05624
			3313.16	0.15349	0.0569
			3315.09	0.15438	0.0576
			3317.01	0.15532	0.05834
			3318.94	0.1563	0.05909
			3320.87	0.15731	0.05983
			3322.8	0.15833	0.06055
			3324.73	0.15936	0.06123
			3326.66	0.16038	0.06188
			3328.59	0.1614	0.06248
			3330.51	0.1624	0.06303
			3332.44	0.16339	0.06355
			3334.37	0.16436	0.06404
			3336.3	0.16532	0.06452
			3338.23	0.16628	0.06499
			3340.16	0.16723	0.06547
			3342.09	0.16817	0.06596
			3344.01	0.16913	0.06647
			3345.94	0.17009	0.06699
			3347.87	0.17106	0.06753
			3349.8	0.17206	0.06807
			3351.73	0.17306	0.06864
			3353.66	0.17408	0.06922
			3355.59	0.1751	0.06981
			3357.51	0.17613	0.07044
			3359.44	0.17715	0.07109
			3361.37	0.17817	0.07176
			3363.3	0.17919	0.07247
			3365.23	0.18019	0.07319
			3367.16	0.18118	0.07395
			3369.08	0.18215	0.07473
			3371.01	0.1831	0.07553
			3372.94	0.18403	0.07633
			3374.87	0.18493	0.07713
			3376.8	0.18581	0.0779
			3378.73	0.18666	0.07864
			3380.66	0.18747	0.07934
			3382.58	0.18824	0.07998
			3384.51	0.18898	0.08056
			3386.44	0.18968	0.08107
			3388.37	0.19033	0.08154
			3390.3	0.19095	0.08195
			3392.23	0.19153	0.08232
			3394.16	0.19209	0.08264
			3396.08	0.19262	0.08291
			3398.01	0.19313	0.08314
			3399.94	0.19361	0.08333
			3401.87	0.19406	0.08348
			3403.8	0.19449	0.0836
			3405.73	0.19489	0.08368
			3407.65	0.19525	0.0837
			3409.58	0.19555	0.08368
			3411.51	0.19578	0.08362
			3413.44	0.19594	0.08353
			3415.37	0.19602	0.08342
			3417.3	0.19602	0.0833
			3419.22	0.19593	0.08318
			3421.15	0.19576	0.08308
			3423.08	0.19554	0.08303
			3425.01	0.19528	0.08303
			3426.94	0.195	0.08307
			3428.87	0.19472	0.08314
			3430.8	0.19446	0.08323
			3432.72	0.19422	0.08332
			3434.65	0.194	0.08339
			3436.58	0.1938	0.08342
			3438.51	0.19361	0.08337
			3440.44	0.19341	0.08322
			3442.37	0.19316	0.08294
			3444.3	0.19285	0.08256
			3446.22	0.19245	0.08206
			3448.15	0.19194	0.08148
			3450.08	0.19131	0.08082
			3452.01	0.19055	0.08013
			3453.94	0.18966	0.07943
			3455.87	0.18865	0.07878
			3457.8	0.18756	0.0782
			3459.72	0.1864	0.0777
			3461.65	0.1852	0.07729
			3463.58	0.18397	0.07697
			3465.51	0.18273	0.07672
			3467.44	0.18148	0.07655
			3469.37	0.18024	0.07644
			3471.3	0.179	0.07637
			3473.22	0.17777	0.0763
			3475.15	0.17653	0.07622
			3477.08	0.17528	0.07613
			3479.01	0.17404	0.07601
			3480.94	0.17279	0.07588
			3482.87	0.17153	0.07572
			3484.79	0.17026	0.07553
			3486.72	0.16898	0.07532
			3488.65	0.1677	0.07511
			3490.58	0.16643	0.07487
			3492.51	0.16515	0.07459
			3494.44	0.16387	0.07427
			3496.36	0.16259	0.07387
			3498.29	0.16128	0.07341
			3500.22	0.15996	0.07289
			3502.15	0.1586	0.0723
			3504.08	0.15719	0.07165
			3506.01	0.15574	0.07095
			3507.94	0.15425	0.07021
			3509.86	0.15271	0.06948
			3511.79	0.15113	0.06877
			3513.72	0.14951	0.06809
			3515.65	0.14786	0.06745
			3517.58	0.14617	0.06687
			3519.51	0.14445	0.06634
			3521.44	0.1427	0.06586
			3523.36	0.14091	0.06541
			3525.29	0.13907	0.06495
			3527.22	0.1372	0.06448
			3529.15	0.1353	0.06396
			3531.08	0.13336	0.06339
			3533.01	0.13142	0.06273
			3534.93	0.12946	0.062
			3536.86	0.12752	0.06118
			3538.79	0.12561	0.0603
			3540.72	0.12374	0.05936
			3542.65	0.12193	0.05841
			3544.58	0.12016	0.05746
			3546.51	0.11846	0.05652
			3548.43	0.1168	0.05561
			3550.36	0.11517	0.05474
			3552.29	0.11357	0.05391
			3554.22	0.11194	0.05313
			3556.15	0.11026	0.05237
			3558.08	0.10847	0.05163
			3560.01	0.10658	0.05089
			3561.93	0.10456	0.05013
			3563.86	0.10243	0.04934
			3565.79	0.1002	0.04852
			3567.72	0.09787	0.04765
			3569.65	0.09548	0.04677
			3571.58	0.09306	0.04588
			3573.51	0.09063	0.04497
			3575.43	0.08821	0.04405
			3577.36	0.0858	0.04314
			3579.29	0.08344	0.04225
			3581.22	0.08115	0.04137
			3583.15	0.07892	0.04053
			3585.08	0.07675	0.03973
			3587.01	0.07462	0.03895
			3588.93	0.07249	0.03819
			3590.86	0.07034	0.03746
			3592.79	0.06817	0.03675
			3594.72	0.06599	0.03605
			3596.65	0.06381	0.03538
			3598.58	0.06166	0.03473
			3600.5	0.05954	0.03411
			3602.43	0.05748	0.03354
			3604.36	0.05547	0.03298
			3606.29	0.0535	0.03239
			3608.22	0.05154	0.03173
			3610.15	0.04959	0.03099
			3612.07	0.04764	0.03015
			3614	0.04571	0.02922
			3615.93	0.04377	0.02818
			3617.86	0.04183	0.02705
			3619.79	0.03986	0.02586
			3621.72	0.03787	0.02464
			3623.65	0.03589	0.02345
			3625.57	0.03393	0.02232
			3627.5	0.03204	0.02131
			3629.43	0.03026	0.02044
			3631.36	0.02863	0.01976
			3633.29	0.02717	0.01927
			3635.22	0.02587	0.01897
			3637.15	0.0247	0.01881
			3639.07	0.02362	0.01874
			3641	0.02258	0.0187
			3642.93	0.02156	0.01863
			3644.86	0.02053	0.0185
			3646.79	0.01949	0.01828
			3648.72	0.0184	0.01794
			3650.64	0.01727	0.01748
			3652.57	0.01611	0.01693
			3654.5	0.01498	0.01632
			3656.43	0.01392	0.01567
			3658.36	0.01296	0.01503
			3660.29	0.01218	0.01442
			3662.22	0.01159	0.01387
			3664.14	0.01122	0.01339
			3666.07	0.01105	0.013
			3668	0.01105	0.0127
			3669.93	0.01114	0.01247
			3671.86	0.01128	0.0123
			3673.79	0.01143	0.01216
			3675.72	0.01153	0.01203
			3677.64	0.01153	0.01191
			3679.57	0.0114	0.01178
			3681.5	0.01112	0.01163
			3683.43	0.01069	0.01147
			3685.36	0.01015	0.01129
			3687.29	0.00955	0.0111
			3689.22	0.00892	0.01092
			3691.14	0.00832	0.01073
			3693.07	0.00777	0.01055
			3695	0.00731	0.01038
			3696.93	0.00694	0.01021
			3698.86	0.00667	0.01005
			3700.79	0.00649	0.00989
			3702.71	0.00638	0.00975
			3704.64	0.00632	0.00961
			3706.57	0.00632	0.00949
			3708.5	0.00635	0.00938
			3710.43	0.00639	0.00928
			3712.36	0.00642	0.00919
			3714.28	0.00643	0.0091
			3716.21	0.00643	0.00902
			3718.14	0.00642	0.00895
			3720.07	0.00641	0.00887
			3722	0.0064	0.0088
			3723.93	0.0064	0.00872
			3725.86	0.00638	0.00865
			3727.78	0.00637	0.00857
			3729.71	0.00635	0.0085
			3731.64	0.00634	0.00842
			3733.57	0.00634	0.00834
			3735.5	0.00634	0.00827
			3737.43	0.00635	0.00819
			3739.36	0.00638	0.00811
			3741.28	0.00641	0.00803
			3743.21	0.00646	0.00795
			3745.14	0.00651	0.00787
			3747.07	0.00658	0.00779
			3749	0.00666	0.00771
			3750.93	0.00675	0.00762
			3752.86	0.00684	0.00755
			3754.78	0.00694	0.00748
			3756.71	0.00703	0.00741
			3758.64	0.00713	0.00735
			3760.57	0.00722	0.00728
			3762.5	0.00731	0.0072
			3764.43	0.0074	0.00711
			3766.36	0.00749	0.00701
			3768.28	0.00758	0.00691
			3770.21	0.00766	0.00683
			3772.14	0.00775	0.00676
			3774.07	0.00784	0.00672
			3776	0.00793	0.00672
			3777.93	0.00802	0.00675
			3779.85	0.00811	0.00683
			3781.78	0.00817	0.00695
			3783.71	0.00821	0.00713
			3785.64	0.00827	0.00739
			3787.57	0.00836	0.00774
			3789.5	0.0085	0.00817
			3791.43	0.00868	0.00864
			3793.35	0.0089	0.00914
			3795.28	0.00915	0.00964
			3797.21	0.00943	0.01011
			3799.14	0.00973	0.01055
			3801.07	0.01005	0.01099
			3803	0.01039	0.01143
			3804.93	0.01075	0.0119
			3806.85	0.01112	0.01238
			3808.78	0.01147	0.01287
			3810.71	0.01179	0.01336
			3812.64	0.01206	0.01384
			3814.57	0.01227	0.01433
			3816.5	0.01241	0.01483
			3818.42	0.01253	0.01535
			3820.35	0.01267	0.01588
			3822.28	0.01283	0.01639
			3824.21	0.01303	0.01685
			3826.14	0.01325	0.0172
			3828.07	0.01348	0.01739
			3829.99	0.01369	0.01739
			3831.92	0.01389	0.01721
			3833.85	0.0141	0.01687
			3835.78	0.01433	0.01645
			3837.71	0.0146	0.01597
			3839.64	0.01488	0.01545
			3841.57	0.01515	0.01492
			3843.49	0.01536	0.01438
			3845.42	0.0155	0.01389
			3847.35	0.01556	0.01348
			3849.28	0.01555	0.01319
			3851.21	0.01548	0.01303
			3853.14	0.01536	0.01301
			3855.07	0.01523	0.01313
			3856.99	0.01507	0.01335
			3858.92	0.01488	0.01359
			3860.85	0.01464	0.0138
			3862.78	0.01431	0.01392
			3864.71	0.01393	0.01393
			3866.64	0.01352	0.01385
			3868.57	0.01312	0.01368
			3870.49	0.01276	0.01344
			3872.42	0.01243	0.01309
			3874.35	0.01213	0.01264
			3876.28	0.01185	0.0121
			3878.21	0.01159	0.01149
			3880.14	0.01136	0.01085
			3882.07	0.01119	0.01022
			3883.99	0.01109	0.00963
			3885.92	0.01107	0.00912
			3887.85	0.01112	0.0087
			3889.78	0.01122	0.00837
			3891.71	0.01134	0.00813
			3893.64	0.01142	0.00794
			3895.56	0.01143	0.0078
			3897.49	0.01135	0.0077
			3899.42	0.0112	0.00767
			3901.35	0.01098	0.00769
			3903.28	0.0107	0.00777
			3905.21	0.01036	0.00788
			3907.14	0.00997	0.008
			3909.06	0.00956	0.00812
			3910.99	0.00914	0.00825
			3912.92	0.00875	0.00838
			3914.85	0.00842	0.00851
			3916.78	0.00816	0.00865
			3918.71	0.00799	0.00879
			3920.64	0.00791	0.00894
			3922.56	0.00789	0.00908
			3924.49	0.00792	0.00919
			3926.42	0.00795	0.00927
			3928.35	0.00798	0.0093
			3930.28	0.00798	0.00929
			3932.21	0.00796	0.00924
			3934.13	0.00791	0.00914
			3936.06	0.00783	0.00901
			3937.99	0.00772	0.00882
			3939.92	0.00757	0.00859
			3941.85	0.00739	0.0083
			3943.78	0.0072	0.00797
			3945.7	0.007	0.00759
			3947.63	0.00681	0.00716
			3949.56	0.00663	0.00669
			3951.49	0.00646	0.00619
			3953.42	0.0063	0.00567
			3955.35	0.00612	0.00515
			3957.28	0.00594	0.00463
			3959.2	0.00575	0.00415
			3961.13	0.00555	0.00371
			3963.06	0.00534	0.00336
			3964.99	0.00513	0.00311
			3966.92	0.00493	0.00295
			3968.85	0.00473	0.00288
			3970.78	0.00454	0.00291
			3972.7	0.00437	0.00304
			3974.63	0.00422	0.00322
			3976.56	0.00409	0.00344
			3978.49	0.00398	0.00368
			3980.42	0.00389	0.00381
			3982.35	0.0038	0.00378
			3984.28	0.00374	0.00385
			3986.2	0.00369	0.0038
			3988.13	0.00363	0.00359
			3990.06	0.00357	0.00324
			3991.99	0.0035	0.00271
			3993.92	0.00339	0.00206
			3995.85	0.00328	0.00143
			3997.77	0.00326	0.00178
			3999.7	0.00326	0.00259

## Sheet: Fig. 2r
ICP
Fig. 2r
		Samples	Zn (%)	Cd (%)	S (%）
		AZCS	27.513	29.513	42.974
		CZCS	29.1749	28.2904	42.5346

## Sheet: Fig. 3a
H2 Evolution
Fig. 3a
				AZCS	CZCS
			Time (h)	H2 Evolution (mmol)
			0	0	0
			0.5	0.56485	0.10973
			1	1.32999	0.27373
			1.5	2.07468	0.4211
			2	2.79969	0.55809
			2.5	3.50676	0.69508

## Sheet: Fig. 3b
AQY of AZCS
Fig. 3b
		Wavelength (nm)	Intensity (a.u.)	wavelength (nm)	AQY (%)
		300	1.766	520	5.03
		301	1.766	500	7.65
		302	1.767	470	16.01
		303	1.767	455	23.28
		304	1.767	420	38.54
		305	1.766	405	40.35
		306	1.765
		307	1.763
		308	1.762
		309	1.762
		310	1.763
		311	1.763
		312	1.765
		313	1.765
		314	1.765
		315	1.766
		316	1.765
		317	1.766
		318	1.766
		319	1.766
		320	1.766
		321	1.766
		322	1.766
		323	1.766
		324	1.767
		325	1.767
		326	1.767
		327	1.767
		328	1.766
		329	1.767
		330	1.767
		331	1.767
		332	1.766
		333	1.767
		334	1.767
		335	1.768
		336	1.766
		337	1.766
		338	1.766
		339	1.766
		340	1.766
		341	1.765
		342	1.766
		343	1.766
		344	1.766
		345	1.765
		346	1.765
		347	1.764
		348	1.764
		349	1.763
		350	1.763
		351	1.763
		352	1.763
		353	1.763
		354	1.762
		355	1.761
		356	1.761
		357	1.76
		358	1.76
		359	1.759
		360	1.759
		361	1.758
		362	1.758
		363	1.758
		364	1.758
		365	1.757
		366	1.757
		367	1.756
		368	1.756
		369	1.755
		370	1.755
		371	1.754
		372	1.753
		373	1.751
		374	1.75
		375	1.75
		376	1.749
		377	1.748
		378	1.746
		379	1.746
		380	1.745
		381	1.744
		382	1.743
		383	1.742
		384	1.741
		385	1.739
		386	1.737
		387	1.736
		388	1.734
		389	1.734
		390	1.732
		391	1.731
		392	1.73
		393	1.729
		394	1.727
		395	1.725
		396	1.723
		397	1.722
		398	1.719
		399	1.718
		400	1.716
		401	1.714
		402	1.711
		403	1.709
		404	1.707
		405	1.704
		406	1.702
		407	1.7
		408	1.697
		409	1.694
		410	1.691
		411	1.688
		412	1.685
		413	1.681
		414	1.678
		415	1.673
		416	1.669
		417	1.665
		418	1.661
		419	1.656
		420	1.651
		421	1.647
		422	1.642
		423	1.637
		424	1.632
		425	1.626
		426	1.62
		427	1.614
		428	1.607
		429	1.6
		430	1.593
		431	1.586
		432	1.578
		433	1.57
		434	1.561
		435	1.553
		436	1.544
		437	1.534
		438	1.524
		439	1.513
		440	1.503
		441	1.492
		442	1.481
		443	1.469
		444	1.457
		445	1.444
		446	1.432
		447	1.418
		448	1.405
		449	1.391
		450	1.377
		451	1.362
		452	1.347
		453	1.331
		454	1.315
		455	1.299
		456	1.282
		457	1.266
		458	1.249
		459	1.231
		460	1.214
		461	1.196
		462	1.178
		463	1.16
		464	1.143
		465	1.125
		466	1.107
		467	1.089
		468	1.071
		469	1.053
		470	1.034
		471	1.016
		472	0.997
		473	0.978
		474	0.959
		475	0.94
		476	0.921
		477	0.902
		478	0.883
		479	0.864
		480	0.846
		481	0.827
		482	0.809
		483	0.79
		484	0.772
		485	0.754
		486	0.735
		487	0.718
		488	0.7
		489	0.682
		490	0.665
		491	0.647
		492	0.63
		493	0.614
		494	0.597
		495	0.58
		496	0.564
		497	0.548
		498	0.532
		499	0.516
		500	0.5
		501	0.485
		502	0.47
		503	0.455
		504	0.441
		505	0.427
		506	0.413
		507	0.399
		508	0.385
		509	0.372
		510	0.36
		511	0.348
		512	0.336
		513	0.324
		514	0.313
		515	0.302
		516	0.291
		517	0.28
		518	0.269
		519	0.259
		520	0.249
		521	0.239
		522	0.23
		523	0.221
		524	0.212
		525	0.203
		526	0.195
		527	0.187
		528	0.179
		529	0.171
		530	0.164
		531	0.157
		532	0.15
		533	0.143
		534	0.137
		535	0.131
		536	0.125
		537	0.119
		538	0.113
		539	0.108
		540	0.103
		541	0.098
		542	0.093
		543	0.088
		544	0.083
		545	0.079
		546	0.075
		547	0.071
		548	0.067
		549	0.063
		550	0.059
		551	0.056
		552	0.052
		553	0.049
		554	0.046
		555	0.043
		556	0.04
		557	0.037
		558	0.035
		559	0.032
		560	0.03
		561	0.027
		562	0.025
		563	0.022
		564	0.02
		565	0.018
		566	0.016
		567	0.014
		568	0.012
		569	0.011
		570	0.009
		571	0.007
		572	0.006
		573	0.004
		574	0.003
		575	0.001
		576	0
		577	-0.001
		578	-0.002
		579	-0.003
		580	-0.004
		581	-0.005
		582	-0.006
		583	-0.007
		584	-0.008
		585	-0.009
		586	-0.01
		587	-0.01
		588	-0.011
		589	-0.012
		590	-0.013
		591	-0.013
		592	-0.014
		593	-0.014
		594	-0.015
		595	-0.015
		596	-0.016
		597	-0.016
		598	-0.017
		599	-0.017
		600	-0.018
		601	-0.018
		602	-0.018
		603	-0.018
		604	-0.019
		605	-0.019
		606	-0.019
		607	-0.019
		608	-0.02
		609	-0.02
		610	-0.02
		611	-0.02
		612	-0.021
		613	-0.021
		614	-0.021
		615	-0.021
		616	-0.021
		617	-0.021
		618	-0.021
		619	-0.022
		620	-0.022
		621	-0.022
		622	-0.022
		623	-0.022
		624	-0.022
		625	-0.022
		626	-0.022
		627	-0.022
		628	-0.022
		629	-0.022
		630	-0.023
		631	-0.023
		632	-0.023
		633	-0.023
		634	-0.023
		635	-0.023
		636	-0.023
		637	-0.023
		638	-0.023
		639	-0.023
		640	-0.023
		641	-0.023
		642	-0.023
		643	-0.023
		644	-0.023
		645	-0.023
		646	-0.023
		647	-0.023
		648	-0.023
		649	-0.023
		650	-0.023
		651	-0.023
		652	-0.023
		653	-0.023
		654	-0.023
		655	-0.023
		656	-0.023
		657	-0.024
		658	-0.024
		659	-0.024
		660	-0.024
		661	-0.024
		662	-0.024
		663	-0.024
		664	-0.024
		665	-0.024
		666	-0.024
		667	-0.024
		668	-0.024
		669	-0.024
		670	-0.024
		671	-0.024
		672	-0.024
		673	-0.024
		674	-0.024
		675	-0.024
		676	-0.024
		677	-0.024
		678	-0.024
		679	-0.024
		680	-0.024
		681	-0.024
		682	-0.024
		683	-0.024
		684	-0.024
		685	-0.024
		686	-0.024
		687	-0.024
		688	-0.024
		689	-0.024
		690	-0.024
		691	-0.024
		692	-0.024
		693	-0.024
		694	-0.024
		695	-0.024
		696	-0.024
		697	-0.024
		698	-0.024
		699	-0.024
		700	-0.024

## Sheet: Fig. 3c
Stability of AZCS/x-CMS				0
Fig. 3c
				1st cycle	2nd cycle	3rd cycle	4th cycle	5th cycle	6th cycle	7th cycle	8th cycle	9th cycle	10th cycle
			Time (h)	H2 evolution (μmol)
			0	0
			1	1429.64
			2	2803.21
			3	3998.77
			4	5060.39
			5	6006.15
			6	6850.97
			7	7618.92
			8	8328.31
			9	8971.04
			10	9550.73
			11	10118
			12	10635.6
			13	11120.2
			14	11569.2
			15	11983.6
			16	12383.1	0
			17		1674.36
			18		3005.15
			19		4099.93
			20		5031.43
			21		5853.92
			22		6591.98
			23		7269.12
			24		7891.63
			25		8462.19
			26		8983.26
			27		9488.77
			28		9949.37
			29		10372.1
			30		10790.7
			31		11188.7
			32		11545.3	0
			33			1570.15
			34			2846.75
			35			3916.5
			36			4829.47
			37			5634.94
			38			6351.24
			39			7010.57
			40			7611.87
			41			8178.39
			42			8697.65
			43			9189.06
			44			9656.72
			45			10085.5
			46			10501.5
			47			10885.4
			48			11244	0
			49				1231.3
			50				2498.86
			51				3619.13
			52				4620.4
			53				5550.56
			54				6401.39
			55				7204.68
			56				7921.73
			57				8604.03
			58				9245.63
			59				9841.72
			60				10392
			61				10907.7
			62				11406.9
			63				11888.3
			64				12349.2	0
			65					1131.89
			66					2297.66
			67					3343.82
			68					4310.46
			69					5180.3
			70					5994.6
			71					6760.95
			72					7484.09
			73					8166.46
			74					8838.49
			75					9482.69
			76					10043.9
			77					10621.2
			78					11158.2
			79					11672.9
			80					12162.2	0
			81						1291.65
			82						2468.13
			83						3490
			84						4413.93
			85						5256.49
			86						6048.25
			87						6776.89
			88						7465.89
			89						8163.49
			90						8822.76
			91						9359.05
			92						9908.02
			93						10446.6
			94						10951.9
			95						11442.1
			96						11919.9	0
			97							1253.38
			98							2425
			99							3440.15
			100							4354.61
			101							5204.45
			102							5991.88
			103							6736.77
			104							7441.61
			105							8093.8
			106							8723.26
			107							9324.37
			108							9882.25
			109							10411.2
			110							10925.2
			111							11411.8
			112							11929.8	0
			113								1182.85
			114								2317.16
			115								3331.63
			116								4245.48
			117								5096.96
			118								5886.5
			119								6625.94
			120								7317.64
			121								7970.53
			122								8596.12
			123								9194.74
			124								9740.74
			125								10267.8
			126								10757.2
			127								11239.8
			128								11701.5	0
			129									1224.77
			130									2466.54
			131									3534.85
			132									4483.23
			133									5346.99
			134									6142.43
			135									6877.09
			136									7555.64
			137									8179.46
			138									8774.58
			139									9325.61
			140									9834.64
			141									10320.1
			142									10780.7
			143									11225.2
			144									11650.2	0
			145										1086.78
			146										2120.75
			147										2997.96
			148										3788.92
			149										4514.69
			150										5164.24
			151										5806.44
			152										6422.54
			153										6987.81
			154										7477.3
			155										7986.68
			156										8480.25
			157										8937.43
			158										9401.5
			159										9817.91
			160										10213.6

## Sheet: Fig. 3d
H2 evolution rate of different samples
Fig. 3e
				H2 evolution rate
				mmol g-1 h-1
		1	amorphous ZnCdS	70.13
		2	Cd0.5Zn0.5S/CoO	17.8
		3	ZnCdS/Co-MoSx	1.102
		4	ZnCdS/PO/FeCoNiPi-MnO	7.22
		5	CdS/MoO2/MoS2	1.25
		6	CdS/ZnIn2S4	7.4
		7	CdS-Cu2-xS/MoS2	1.1214
		8	Co/N-doped C3N4@ZnIn2S4	11.27
		9	Pt single-sites on ZnIn2S4	17.5
		10	2D ZnIn2S4/g-C3N4	14.799
		11	2D/2D ZnIn2S4/Ti3C2Tx	19.23
		12	ZnIn2S4/Ti3C2Tx MXene	3.47
		13	W5+-W5+ W18O49/ZnIn2S4	3.008
		14	S vacancy and Cu doped ZnIn2S4	9.8647
		15	ZnIn2S4/MoSe2	63.21
		16	Ce-doped ZnIn2S4	7.46
		17	Ni1-xCoxSe2-C/ZnIn2S4	5.1
		18	Mo modified ZnIn2S4@NiTiO3	14.06
		19	p-SnS/n-ZnIn2S4	22.75
		20	NiPS3 ultrathin nanosheets	13.6
		21	MoS2/TiO2	2.443
		22	Au@MoS2+x/TiO2	7.8581

## Sheet: Fig. 3e
H2 evolution stability of different samples
Fig. 3e
							Stability
							h
					1	amorphous ZnCdS	160
					2	Cd0.5Zn0.5S/CoO	40
					3	ZnCdS/Co-MoSx	25
					4	ZnCdS/PO/FeCoNiPi-MnO	12
					5	CdS/MoO2/MoS2	12
					6	CdS/ZnIn2S4	20
					7	CdS-Cu2-xS/MoS2	40
					8	Co/N-doped C3N4@ZnIn2S4	20
					9	Pt single-sites on ZnIn2S4	50
					10	2D ZnIn2S4/g-C3N4	8
					11	2D/2D ZnIn2S4/Ti3C2Tx	20
					12	ZnIn2S4/Ti3C2Tx MXene	24
					13	W5+-W5+ W18O49/ZnIn2S4	6
					14	S vacancy and Cu doped ZnIn2S4	30
					15	ZnIn2S4/MoSe2	20
					16	Ce-doped ZnIn2S4	16
					17	Ni1-xCoxSe2-C/ZnIn2S4	16
					18	Mo modified ZnIn2S4@NiTiO3	25
					19	p-SnS/n-ZnIn2S4	15
					20	NiPS3 ultrathin nanosheets	4
					21	MoS2/TiO2	60
					22	Au@MoS2+x/TiO2	36

[truncated: 41 more sheets: Fig. 4a, Fig. 4b, Fig. 4c, Fig. 4d, Fig. 4f, Fig. 4g, Fig. 4h, Fig. 4i, Fig. 5g, Fig. 5h, Fig. 5i, Fig.S2, Fig. S4, Fig. S5, Fig. S6, Fig. S7, Fig. S8a, Fig. S8b, Fig. S8c, Fig. S8d …]
